# Supplementary material for: Short-Term Treatment with the Urease Inhibitor N-(n-Butyl) Thiophosphoric Triamide (NBPT) Alters Urea Assimilation and Modulates Transcriptional Profiles of Genes Involved in Primary and Secondary Metabolism in Maize Seedlings
Source: Front Plant Sci. 2016 Jun 22;7:845. doi: 10.3389/fpls.2016.00845 (PMC4916206; doi:10.3389/fpls.2016.00845)
Supplement: Supplementary Table 1 — MapMan Mapping File. Transcript mapping file for the pathway of urea assimilation and primary metabolism. [file Table1.CSV]

BINCODE	NAME	IDENTIFIER	DESCRIPTION	TYPE
2	major CHO metabolism
2.1	major CHO metabolism.starch degradation	grmzm2g100828_t01|pacid:20834677	weakly similar to ( 181) AT3G23640 | Symbols: HGL1 | HGL1 (heteroglycan glucosidase 1); hydrolase, hydrolyzing O-glycosyl compounds | chr3:8502355-8509358 FORWARDmoderately similar to ( 207) loc_os07g23880 12007.m06666 protein alpha-glucosidase 2, putative, expressed no original description	T
2.1	major CHO metabolism.starch degradation	grmzm2g450125_t02|pacid:20865669	highly similar to ( 540) AT3G23920 | Symbols: BAM1, BMY7, TR-BAMY | BAM1 (BETA-AMYLASE 1); beta-amylase | chr3:8641722-8644199 FORWARDmoderately similar to ( 349) AMYB_SOYBN Beta-amylase (EC 3.2.1.2) (1,4-alpha-D-glucan maltohydrolase) - Glycine max (Soybean)highly similar to ( 669) loc_os03g04770 12003.m06004 protein beta-amylase, putative, expressedGlyco_hydro_14 no original description	T
2.1	major CHO metabolism.starch degradation	grmzm2g450125_t01|pacid:20865668	highly similar to ( 686) AT3G23920 | Symbols: BAM1, BMY7, TR-BAMY | BAM1 (BETA-AMYLASE 1); beta-amylase | chr3:8641722-8644199 FORWARDmoderately similar to ( 451) AMYB_SOYBN Beta-amylase (EC 3.2.1.2) (1,4-alpha-D-glucan maltohydrolase) - Glycine max (Soybean)highly similar to ( 850) loc_os03g04770 12003.m06004 protein beta-amylase, putative, expressedGlyco_hydro_14 no original description	T
4	glycolysis
4.1	glycolysis.phosphoenolpyruvate carboxykinase	grmzm2g580389_t02|pacid:20860365	weakly similar to ( 173) loc_os04g50208 12004.m09960 protein expressed protein no original description	T
4.13	glycolysis.enolase	grmzm2g481529_t01|pacid:20864584	moderately similar to ( 273) AT2G29560 | Symbols: | enolase, putative | chr2:12646635-12649694 FORWARDweakly similar to ( 173) ENO_MESCR Enolase (EC 4.2.1.11) (2-phosphoglycerate dehydratase) (2-phospho-D-glycerate hydro-lyase) - Mesembryanthemum crystallinum (Common ice plant)moderately similar to ( 348) loc_os03g15950 12003.m07032 protein enolase, putative, expressedenolase Eno eno Enolase_C En…	T
4.13	glycolysis.enolase	grmzm2g446253_t01|pacid:20821040	highly similar to ( 613) AT2G36530 | Symbols: LOS2 | LOS2; copper ion binding / phosphopyruvate hydratase | chr2:15321081-15323786 REVERSEhighly similar to ( 660) ENO1_MAIZE Enolase 1 (EC 4.2.1.11) (2-phosphoglycerate dehydratase 1) (2-phospho-D-glycerate hydro-lyase 1) - Zea mays (Maize)highly similar to ( 656) loc_os06g04510 12006.m05181 protein enolase 1, putative, expressedenolase Enolase_C e…	T
4.3	glycolysis.glucose-6-phosphate isomerase	grmzm2g162078_t02|pacid:20878192	very weakly similar to (85.9) G6PI_MAIZE Glucose-6-phosphate isomerase, cytosolic (EC 5.3.1.9) (GPI) (Phosphoglucose isomerase) (PGI) (Phosphohexose isomerase) (PHI) - Zea mays (Maize)very weakly similar to (85.5) loc_os06g14510 12006.m091669 protein glucose-6-phosphate isomerase, cytosolic B, putative, expressedPGI pgi no original description	T
4.4	glycolysis.phosphofructokinase (PFK)	grmzm2g443985_t04|pacid:20839949	highly similar to ( 717) AT4G26270 | Symbols: PFK3 | PFK3 (PHOSPHOFRUCTOKINASE 3); 6-phosphofructokinase | chr4:13301094-13304030 REVERSEhighly similar to ( 820) loc_os06g05860 12006.m05312 protein 6-phosphofructokinase, putative, expressedPRK06830 PfkA PRK03202 PFK PFK Bacterial_PFK PRK06555 PRK07085 Pyrophosphate_PFK Eukaryotic_PFK no original description	T
4.4	glycolysis.phosphofructokinase (PFK)	grmzm2g401970_t01|pacid:20824857	highly similar to ( 706) AT4G26270 | Symbols: PFK3 | PFK3 (PHOSPHOFRUCTOKINASE 3); 6-phosphofructokinase | chr4:13301094-13304030 REVERSEhighly similar to ( 850) loc_os05g10650 12005.m05536 protein 6-phosphofructokinase 2, putative, expressedPRK06830 PfkA PRK03202 PFK PFK Bacterial_PFK PRK06555 PRK07085 Pyrophosphate_PFK Eukaryotic_PFK no original description	T
4.4	glycolysis.phosphofructokinase (PFK)	grmzm2g443985_t03|pacid:20839948	highly similar to ( 717) AT4G26270 | Symbols: PFK3 | PFK3 (PHOSPHOFRUCTOKINASE 3); 6-phosphofructokinase | chr4:13301094-13304030 REVERSEhighly similar to ( 820) loc_os06g05860 12006.m05312 protein 6-phosphofructokinase, putative, expressedPRK06830 PfkA PRK03202 PFK PFK Bacterial_PFK PRK06555 PRK07085 Pyrophosphate_PFK Eukaryotic_PFK no original description	T
4.4	glycolysis.phosphofructokinase (PFK)	grmzm2g139360_t02|pacid:20866881	moderately similar to ( 328) AT2G22480 | Symbols: PFK5 | PFK5 (PHOSPHOFRUCTOKINASE 5); 6-phosphofructokinase | chr2:9545670-9548414 FORWARDmoderately similar to ( 475) loc_os08g34050 12008.m07394 protein 6-phosphofructokinase 2, putativePRK06830 PfkA no original description	T
4.5	glycolysis.phosphoglycerate mutase	grmzm2g004593_t01|pacid:20830125	moderately similar to ( 281) AT1G22170 | Symbols: | phosphoglycerate/bisphosphoglycerate mutase family protein | chr1:7826603-7828055 FORWARDmoderately similar to ( 395) loc_os01g01689 12001.m42826 protein phosphatidylinositol 3- and 4-kinase family protein, expressedPRK01112 GpmA PRK01295 PGAM phoE no original description	T
5	fermentation
5.2	fermentation.PDC	grmzm2g434792_t01|pacid:20833004	highly similar to ( 877) AT4G33070 | Symbols: | pyruvate decarboxylase, putative | chr4:15952519-15954676 REVERSEhighly similar to ( 922) PDC2_ORYSA Pyruvate decarboxylase isozyme 2 (EC 4.1.1.1) (PDC) - Oryza sativa (Rice)highly similar to ( 922) loc_os03g18220 12003.m101116 protein pyruvate decarboxylase isozyme 2, putative, expressedCOG3961 TPP_PDC_IPDC IlvB TPP_enzyme_N PRK07789 PRK08199 PRK07…	T
8	TCA / org transformation
8.1	TCA / org transformation.TCA
8.1.3	TCA / org transformation.TCA.aconitase	grmzm5g858454_t01|pacid:20872992	weakly similar to ( 189) AT4G35830 | Symbols: | aconitate hydratase, cytoplasmic / citrate hydro-lyase / aconitase (ACO) | chr4:16973007-16977278 REVERSEweakly similar to ( 193) ACOC_ORYSA Putative aconitate hydratase, cytoplasmic (EC 4.2.1.3) (Citrate hydro-lyase) (Aconitase) - Oryza sativa (Rice)weakly similar to ( 196) loc_os06g19960 12006.m06653 protein aconitase family containing proteinPRK0…	T
8.2	TCA / org transformation.other organic acid transformatons
8.2.10	TCA / org transformation.other organic acid transformatons.malic	grmzm2g404237_t01|pacid:20851551	highly similar to ( 887) AT5G25880 | Symbols: ATNADP-ME3 | ATNADP-ME3 (NADP-malic enzyme 3); malate dehydrogenase (oxaloacetate-decarboxylating) (NADP+)/ malic enzyme/ oxidoreductase, acting on NADH or NADPH, NAD or NADP as acceptor | chr5:9024549-9028260 FORWARDhighly similar to ( 915) MAOC_ORYSA NADP-dependent malic enzyme, chloroplast precursor (EC 1.1.1.40) (NADP-ME) - Oryza sativa (Rice)high…	T
8.2.11	TCA / org transformation.other organic acid transformatons.atp-citrate lyase	grmzm2g024622_t03|pacid:20842544	weakly similar to ( 127) AT1G09430 | Symbols: ACLA-3 | ACLA-3; ATP citrate synthase | chr1:3042135-3044978 FORWARDweakly similar to ( 142) loc_os12g37870 12012.m07573 protein ATP-citrate synthase, putative, expressed no original description	T
8.2.11	TCA / org transformation.other organic acid transformatons.atp-citrate lyase	grmzm2g024622_t02|pacid:20842545	weakly similar to ( 126) AT1G09430 | Symbols: ACLA-3 | ACLA-3; ATP citrate synthase | chr1:3042135-3044978 FORWARDweakly similar to ( 142) loc_os12g37870 12012.m07573 protein ATP-citrate synthase, putative, expressed no original description	T
8.2.9	TCA / org transformation.other organic acid transformatons.cyt MDH	grmzm2g035767_t01|pacid:20834094	moderately similar to ( 425) AT5G43330 | Symbols: | malate dehydrogenase, cytosolic, putative | chr5:17390552-17392449 FORWARDmoderately similar to ( 432) MDHC_ORYSA Malate dehydrogenase, cytoplasmic (EC 1.1.1.37) (PP37) - Oryza sativa (Rice)moderately similar to ( 480) loc_os04g46560 12004.m09605 protein malate dehydrogenase, cytoplasmic, putative, expressedMDH_cytoplasmic_cytosolic PRK05442 MDH…	T
8.3	TCA / org transformation.carbonic anhydrases	grmzm2g348512_t04|pacid:20831119	weakly similar to ( 107) AT3G01500 | Symbols: CA1 | CA1 (CARBONIC ANHYDRASE 1); carbonate dehydratase/ zinc ion binding | chr3:195173-197873 REVERSEweakly similar to ( 136) CAHC_HORVU Carbonic anhydrase, chloroplast precursor (EC 4.2.1.1) (Carbonate dehydratase) - Hordeum vulgare (Barley)weakly similar to ( 137) loc_os01g45274 12001.m150428 protein carbonic anhydrase, chloroplast precursor, putat…	T
8.3	TCA / org transformation.carbonic anhydrases	grmzm2g348512_t03|pacid:20831114	moderately similar to ( 246) AT1G70410 | Symbols: ATBCA4, BCA4 | carbonic anhydrase, putative / carbonate dehydratase, putative | chr1:26534167-26537457 REVERSEmoderately similar to ( 347) CAHC_HORVU Carbonic anhydrase, chloroplast precursor (EC 4.2.1.1) (Carbonate dehydratase) - Hordeum vulgare (Barley)moderately similar to ( 345) loc_os01g45274 12001.m150428 protein carbonic anhydrase, chloropl…	T
8.3	TCA / org transformation.carbonic anhydrases	grmzm2g009633_t04|pacid:20839316	moderately similar to ( 201) AT1G08080 | Symbols: ATACA7, ACA7 | ACA7 (ALPHA CARBONIC ANHYDRASE 7); carbonate dehydratase/ zinc ion binding | chr1:2517022-2518546 REVERSEmoderately similar to ( 206) loc_os08g36630 12008.m07651 protein carbonic anhydrase precursor, putative, expressedalpha_CA_prokaryotic_like alpha_CA Cah Carb_anhydrase alpha_CA_IV_XV_like alpha_CA_I_II_III_XIII alpha_CARP_X_XI_li…	T
9	mitochondrial electron transport / ATP synthesis
9.1	mitochondrial electron transport / ATP synthesis.NADH-DH
9.1.1	mitochondrial electron transport / ATP synthesis.NADH-DH.complex I	grmzm5g851708_t01|pacid:20841592	very weakly similar to (97.4) ATMG00650 | Symbols: NAD4L | Encodes NADH dehydrogenase subunit 4L. | chrM:188929-189231 REVERSEvery weakly similar to (86.3) NU4LM_MARPO NADH-ubiquinone oxidoreductase chain 4L (EC 1.6.5.3) (NADH dehydrogenase subunit 4L) - Marchantia polymorpha (Liverwort)weakly similar to ( 104) loc_osm1g00460 11706.m00039 protein NADH dehydrogenase subunit 4L no original descript…	T
9.1.2	mitochondrial electron transport / ATP synthesis.NADH-DH.localisation not clear	grmzm2g112956_t01|pacid:20856602	weakly similar to ( 146) ATMG01320 | Symbols: NAD2B, NAD2.2, NAD2 | encodes subunit of mitochondrial NAD(P)H dehydrogenase that is trans-spliced from two precursors, NAD2A and NAD2B. | chrM:327890-333105 REVERSEweakly similar to ( 134) NU2M_OENBE NADH-ubiquinone oxidoreductase chain 2 (EC 1.6.5.3) (NADH dehydrogenase subunit 2) - Oenothera bertiana (Berteros evening primrose)weakly similar to ( 1…	T
9.3	mitochondrial electron transport / ATP synthesis.electron transfer flavoprotein	grmzm2g008864_t01|pacid:20845233	moderately similar to ( 309) AT5G43430 | Symbols: ETFBETA | ETFBETA; electron carrier | chr5:17453831-17455111 FORWARDmoderately similar to ( 372) loc_os04g10400 12004.m06292 protein electron transfer flavoprotein beta-subunit, putative, expressedFixA ETF_beta ETF ETF no original description	T
9.5	mitochondrial electron transport / ATP synthesis.cytochrome c reductase	grmzm2g451281_t02|pacid:20878914	very weakly similar to (95.9) AT1G15120 | Symbols: | ubiquinol-cytochrome C reductase complex 7.8 kDa protein, putative / mitochondrial hinge protein, putative | chr1:5202648-5203950 FORWARDvery weakly similar to (98.2) UCRH_SOLTU Ubiquinol-cytochrome c reductase complex 7.8 kDa protein (EC 1.10.2.2) (Mitochondrial hinge protein) (CR7) - Solanum tuberosum (Potato)weakly similar to ( 140) loc_os02…	T
9.6	mitochondrial electron transport / ATP synthesis.cytochrome c	grmzm2g070199_t01|pacid:20820056	weakly similar to ( 191) AT4G10040 | Symbols: CYTC-2 | CYTC-2 (cytochrome c-2); electron carrier/ heme binding / iron ion binding | chr4:6277083-6278281 FORWARDweakly similar to ( 199) CYC_MAIZE Cytochrome c - Zea mays (Maize)weakly similar to ( 200) loc_os05g34770 12005.m27830 protein cytochrome c, putative, expressedCOG3474 no original description	T
9.7	mitochondrial electron transport / ATP synthesis.cytochrome c oxidase	grmzm2g450825_t01|pacid:20863686	highly similar to ( 874) ATMG01360 | Symbols: COX1 | cytochrome c oxidase subunit 1 | chrM:349830-351413 REVERSEhighly similar to ( 916) COX1_MAIZE Cytochrome c oxidase subunit 1 (EC 1.9.3.1) (Cytochrome c oxidase polypeptide I) - Zea mays (Maize)highly similar to ( 620) loc_osm1g00550 11706.m00048 protein Cytochrome c oxidase subunit1Cyt_c_Oxidase_I COX1 CyoB Heme_Cu_Oxidase_I Ubiquinol_Oxidase_…	T
9.7	mitochondrial electron transport / ATP synthesis.cytochrome c oxidase	grmzm5g862955_t01|pacid:20841538	weakly similar to ( 135) ATMG00160 | Symbols: COX2 | cytochrome c oxidase subunit 2 | chrM:40502-42628 REVERSEweakly similar to ( 167) COX2_ORYSA Cytochrome c oxidase subunit 2 (EC 1.9.3.1) (Cytochrome c oxidase polypeptide II) - Oryza sativa (Rice)weakly similar to ( 171) loc_osm1g00330 11706.m00027 protein Cytochrome c oxidase subunit 2COX2 CyoA no original description	T
9.9	mitochondrial electron transport / ATP synthesis.F1-ATPase	grmzm2g329636_t02|pacid:20824259	weakly similar to ( 101) ATMG00410 | Symbols: ATP6-1, ATP6 | ATPase subunit 6 | chrM:111750-112907 FORWARDweakly similar to ( 162) ATP6_MAIZE ATP synthase a chain (EC 3.6.3.14) (ATPase protein 6) - Zea mays (Maize)weakly similar to ( 108) loc_os01g58010 12001.m11948 protein ATP synthase a chain, putative no original description	T
9.9	mitochondrial electron transport / ATP synthesis.F1-ATPase	grmzm2g329636_t01|pacid:20824258	very weakly similar to (99.8) ATMG00410 | Symbols: ATP6-1, ATP6 | ATPase subunit 6 | chrM:111750-112907 FORWARDweakly similar to ( 159) ATP6_MAIZE ATP synthase a chain (EC 3.6.3.14) (ATPase protein 6) - Zea mays (Maize)weakly similar to ( 108) loc_os01g58010 12001.m11948 protein ATP synthase a chain, putative no original description	T
12	nitrate metabolism
12.1	nitrate metabolism.nitrite reductase	grmzm2g079381_t04|pacid:20859384	weakly similar to ( 123) AT2G15620 | Symbols: NIR1, NIR, ATHNIR | NIR1 (NITRITE REDUCTASE 1); ferredoxin-nitrate reductase/ nitrite reductase (NO-forming) | chr2:6810552-6812666 FORWARDweakly similar to ( 183) NIR_MAIZE Ferredoxin--nitrite reductase, chloroplast precursor (EC 1.7.7.1) (Fragment) - Zea mays (Maize)weakly similar to ( 149) loc_os01g25484 12001.m43466 protein ferredoxin--nitrite red…	T
13	amino acid metabolism
13.1	amino acid metabolism.asparagine synthetase	grmzm2g313272_t01|pacid:20871230	highly similar to ( 553) AT3G47340 | Symbols: ASN1, DIN6, AT-ASN1 | ASN1 (GLUTAMINE-DEPENDENT ASPARAGINE SYNTHASE 1); asparagine synthase (glutamine-hydrolyzing) | chr3:17438445-17441043 REVERSEhighly similar to ( 564) ASNS_ASPOF Asparagine synthetase [glutamine-hydrolyzing] (EC 6.3.5.4) (AS) - Asparagus officinalis (Garden asparagus)highly similar to ( 527) loc_os06g15420 12006.m06255 protein as…	T
13.1	amino acid metabolism.asparagine synthetase	grmzm2g078472_t02|pacid:20837809	moderately similar to ( 442) AT3G47340 | Symbols: ASN1, DIN6, AT-ASN1 | ASN1 (GLUTAMINE-DEPENDENT ASPARAGINE SYNTHASE 1); asparagine synthase (glutamine-hydrolyzing) | chr3:17438445-17441043 REVERSEmoderately similar to ( 437) ASNS1_LOTJA Asparagine synthetase [glutamine-hydrolyzing] 1 (EC 6.3.5.4) (Glutamine-dependent asparagine synthetase 1) - Lotus japonicushighly similar to ( 521) loc_os03g18…	T
13.1	amino acid metabolism.asparagine synthetase	grmzm2g078472_t04|pacid:20837810	moderately similar to ( 242) AT3G47340 | Symbols: ASN1, DIN6, AT-ASN1 | ASN1 (GLUTAMINE-DEPENDENT ASPARAGINE SYNTHASE 1); asparagine synthase (glutamine-hydrolyzing) | chr3:17438445-17441043 REVERSEmoderately similar to ( 241) ASNS1_LOTJA Asparagine synthetase [glutamine-hydrolyzing] 1 (EC 6.3.5.4) (Glutamine-dependent asparagine synthetase 1) - Lotus japonicusmoderately similar to ( 289) loc_os0…	T
34	transport
34.8	transport.metabolite transporters at the envelope membrane	grmzm5g845775_t01|pacid:20877616	very weakly similar to (95.9) AT5G33320 | Symbols: CUE1, PPT, ARAPPT | CUE1 (CAB UNDEREXPRESSED 1); antiporter/ triose-phosphate transmembrane transporter | chr5:12588950-12591408 FORWARDweakly similar to ( 129) loc_os03g61560 12003.m11037 protein expressed protein no original description	T
34.8	transport.metabolite transporters at the envelope membrane	grmzm2g083344_t02|pacid:20851125	weakly similar to ( 162) AT5G46110 | Symbols: APE2, TPT | APE2 (ACCLIMATION OF PHOTOSYNTHESIS TO ENVIRONMENT 2); antiporter/ triose-phosphate transmembrane transporter | chr5:18697606-18700223 FORWARDweakly similar to ( 154) TPT_MAIZE Triose phosphate/phosphate translocator, chloroplast precursor (cTPT) - Zea mays (Maize)weakly similar to ( 193) loc_os05g15160 12005.m05925 protein triose phosphat…	T
34.9	transport.metabolite transporters at the mitochondrial membrane	grmzm2g061469_t02|pacid:20822629	highly similar to ( 548) AT5G24030 | Symbols: SLAH3 | SLAH3 (SLAC1 HOMOLOGUE 3); transporter | chr5:8118618-8120993 REVERSEhighly similar to ( 791) loc_os01g28840 12001.m09324 protein C4-dicarboxylate transporter/malic acid transport protein, expressedC4dic_mal_tran PRK10764 TehA no original description	T
34.9	transport.metabolite transporters at the mitochondrial membrane	grmzm2g061469_t01|pacid:20822628	highly similar to ( 548) AT5G24030 | Symbols: SLAH3 | SLAH3 (SLAC1 HOMOLOGUE 3); transporter | chr5:8118618-8120993 REVERSEhighly similar to ( 791) loc_os01g28840 12001.m09324 protein C4-dicarboxylate transporter/malic acid transport protein, expressedC4dic_mal_tran PRK10764 TehA no original description	T
34.9	transport.metabolite transporters at the mitochondrial membrane	grmzm2g061469_t02|pacid:20822629	highly similar to ( 548) AT5G24030 | Symbols: SLAH3 | SLAH3 (SLAC1 HOMOLOGUE 3); transporter | chr5:8118618-8120993 REVERSEhighly similar to ( 791) loc_os01g28840 12001.m09324 protein C4-dicarboxylate transporter/malic acid transport protein, expressedC4dic_mal_tran PRK10764 TehA no original description	T
34.9	transport.metabolite transporters at the mitochondrial membrane	grmzm2g061469_t01|pacid:20822628	highly similar to ( 548) AT5G24030 | Symbols: SLAH3 | SLAH3 (SLAC1 HOMOLOGUE 3); transporter | chr5:8118618-8120993 REVERSEhighly similar to ( 791) loc_os01g28840 12001.m09324 protein C4-dicarboxylate transporter/malic acid transport protein, expressedC4dic_mal_tran PRK10764 TehA no original description	T
34.13	transport.peptides and oligopeptides	grmzm2g375113_t01|pacid:20881280	moderately similar to ( 382) AT2G02040 | Symbols: ATPTR2-B, NTR1, PTR2-B, PTR2, ATPTR2 | PTR2 (PEPTIDE TRANSPORTER 2); dipeptide transporter/ high affinity oligopeptide transporter/ nitrate transmembrane transporter/ peptide transporter/ transporter/ tripeptide transporter | chr2:487542-489707 FORWARDhighly similar to ( 642) loc_os04g50950 12004.m09992 protein peptide transporter PTR2, putative, …	T
34.19	transport.Major Intrinsic Proteins
34.19.1	transport.Major Intrinsic Proteins.PIP	grmzm2g014914_t03|pacid:20833321	moderately similar to ( 272) AT2G37170 | Symbols: PIP2B, PIP2;2 | PIP2B (PLASMA MEMBRANE INTRINSIC PROTEIN 2); water channel | chr2:15613624-15614791 REVERSEmoderately similar to ( 320) PIP21_ORYSA Probable aquaporin PIP2.1 (Plasma membrane intrinsic protein 2a) (PIP2a) (OsPIP2.1) - Oryza sativa (Rice)moderately similar to ( 330) loc_os07g26690 12007.m28973 protein aquaporin PIP2.1, putative, exp…	T
34.19.2	transport.Major Intrinsic Proteins.TIP	grmzm2g146627_t01|pacid:20828396	moderately similar to ( 204) AT2G25810 | Symbols: TIP4;1 | TIP4;1 (tonoplast intrinsic protein 4;1); water channel | chr2:11012658-11013906 FORWARDmoderately similar to ( 241) TIP42_ORYSA Probable aquaporin TIP4.2 (Tonoplast intrinsic protein 4.2) (OsTIP4.2) - Oryza sativa (Rice)moderately similar to ( 242) loc_os01g13130 12001.m07923 protein aquaporin TIP4.1, putative, expressedMIP MIP GlpF PRK0…	T
34.19.2	transport.Major Intrinsic Proteins.TIP	grmzm5g892338_t02|pacid:20860872	weakly similar to ( 142) LSI1_ORYSA Silicon transporter LSI1 (Low silicon protein 1) - Oryza sativa (Rice)weakly similar to ( 142) loc_os02g51110 12002.m10145 protein aquaporin NIP4.2, putative, expressedMIP no original description	T
34.19.2	transport.Major Intrinsic Proteins.TIP	grmzm5g892338_t01|pacid:20860871	weakly similar to ( 120) LSI1_ORYSA Silicon transporter LSI1 (Low silicon protein 1) - Oryza sativa (Rice)weakly similar to ( 120) loc_os02g51110 12002.m10145 protein aquaporin NIP4.2, putative, expressedMIP no original description	T
