# Supplementary material for: Short-Term Treatment with the Urease Inhibitor N-(n-Butyl) Thiophosphoric Triamide (NBPT) Alters Urea Assimilation and Modulates Transcriptional Profiles of Genes Involved in Primary and Secondary Metabolism in Maize Seedlings
Source: Front Plant Sci. 2016 Jun 22;7:845. doi: 10.3389/fpls.2016.00845 (PMC4916206; doi:10.3389/fpls.2016.00845)
Supplement: Supplementary Table 2 — MapMan Mapping File. Transcript mapping file for the pathway of phenylalanine/tyrosine derivatives. [file Table2.CSV]

BINCODE	NAME	IDENTIFIER	DESCRIPTION	TYPE
16	shikimate and phenylpropanoid pathway
16.1	shikimate and phenylpropanoid pathway.DAHPS	grmzm2g454719_t01|pacid:20882661	highly similar to ( 575) AT1G22410 | Symbols: | 2-dehydro-3-deoxyphosphoheptonate aldolase, putative / 3-deoxy-D-arabino-heptulosonate 7-phosphate synthase, putative / DAHP synthetase, putative | chr1:7912120-7914742 FORWARDhighly similar to ( 599) AROG_ORYSA Phospho-2-dehydro-3-deoxyheptonate aldolase 2, chloroplast precursor (EC 2.5.1.54) (Phospho-2-keto-3-deoxyheptonate aldolase 2) (DAHP synth…	T
16.2	shikimate and phenylpropanoid pathway.CS	grmzm2g036861_t05|pacid:20839580	very weakly similar to (96.7) AT1G48850 | Symbols: EMB1144 | EMB1144 (embryo defective 1144); chorismate synthase | chr1:18065399-18067956 REVERSEweakly similar to ( 120) loc_os03g14990 12003.m06936 protein chorismate synthase 2, chloroplast precursor, putative, expressed no original description	T
16.3	shikimate and phenylpropanoid pathway.PAT	grmzm2g429057_t01|pacid:20853813	weakly similar to ( 148) AT1G80360 | Symbols: | aminotransferase class I and II family protein | chr1:30208736-30210643 REVERSEweakly similar to ( 174) loc_os01g08270 12001.m42887 protein transaminase/ transferase, transferring nitrogenous groups, putative, expressed no original description	T
16.4	shikimate and phenylpropanoid pathway.ADT	grmzm2g466543_t01|pacid:20845882	highly similar to ( 519) AT1G08250 | Symbols: ADT6 | ADT6 (arogenate dehydratase 6); arogenate dehydratase/ prephenate dehydratase | chr1:2588994-2590235 REVERSEhighly similar to ( 568) loc_os09g39230 12009.m06862 protein P-protein, putative, expressedPheA PRK11898 PRK11899 PDT pheA ACT_CM-PDT ACT_AAAH-PDT-like no original description	T
16.5	shikimate and phenylpropanoid pathway.PAL	grmzm2g074604_t03|pacid:20877335	weakly similar to ( 140) AT2G37040 | Symbols: pal1, ATPAL1 | pal1 (Phe ammonia lyase 1); phenylalanine ammonia-lyase | chr2:15557602-15560237 REVERSEmoderately similar to ( 206) PAL1_ORYSA Phenylalanine ammonia-lyase (EC 4.3.1.5) - Oryza sativa (Rice)moderately similar to ( 206) loc_os02g41630 12002.m33418 protein phenylalanine ammonia-lyase, putative, expressedPAL no original description	T
16.6	shikimate and phenylpropanoid pathway.CCR	grmzm2g179685_t05|pacid:20854238	moderately similar to ( 230) AT5G14700 | Symbols: | cinnamoyl-CoA reductase-related | chr5:4740502-4743327 REVERSEmoderately similar to ( 415) loc_os01g45200 12001.m10725 protein dihydroflavonol-4-reductase, putative, expressed no original description	T
16.6	shikimate and phenylpropanoid pathway.CCR	grmzm2g179685_t03|pacid:20854237	moderately similar to ( 281) AT5G14700 | Symbols: | cinnamoyl-CoA reductase-related | chr5:4740502-4743327 REVERSEvery weakly similar to (82.8) DFRA_VITVI Dihydroflavonol-4-reductase (EC 1.1.1.219) (DFR) (Dihydrokaempferol 4-reductase) - Vitis vinifera (Grape)moderately similar to ( 489) loc_os01g45200 12001.m10725 protein dihydroflavonol-4-reductase, putative, expressed no original description	T
16.6	shikimate and phenylpropanoid pathway.CCR	grmzm2g110881_t01|pacid:20880256	moderately similar to ( 333) AT5G58490 | Symbols: | cinnamoyl-CoA reductase family | chr5:23643068-23644455 FORWARDweakly similar to ( 162) DFRA_DIACA Dihydroflavonol-4-reductase (EC 1.1.1.219) (DFR) (Dihydrokaempferol 4-reductase) - Dianthus caryophyllus (Carnation) (Clove pink)moderately similar to ( 405) loc_os03g60380 12003.m10928 protein dihydroflavonol-4-reductase, putative, expressedWcaG E…	T
16.6	shikimate and phenylpropanoid pathway.CCR	grmzm2g110881_t04|pacid:20880258	weakly similar to ( 194) AT5G58490 | Symbols: | cinnamoyl-CoA reductase family | chr5:23643068-23644455 FORWARDweakly similar to ( 109) DFRA_DIACA Dihydroflavonol-4-reductase (EC 1.1.1.219) (DFR) (Dihydrokaempferol 4-reductase) - Dianthus caryophyllus (Carnation) (Clove pink)moderately similar to ( 228) loc_os03g60380 12003.m10928 protein dihydroflavonol-4-reductase, putative, expressedWcaG Epime…	T
16.6	shikimate and phenylpropanoid pathway.CCR	grmzm2g179685_t02|pacid:20854241	weakly similar to ( 122) loc_os01g45200 12001.m10725 protein dihydroflavonol-4-reductase, putative, expressed no original description	T
16.6	shikimate and phenylpropanoid pathway.CCR	grmzm2g179685_t01|pacid:20854240	weakly similar to ( 109) AT5G14700 | Symbols: | cinnamoyl-CoA reductase-related | chr5:4740502-4743327 REVERSEweakly similar to ( 185) loc_os05g50250 12005.m09094 protein dihydroflavonol-4-reductase, putative, expressed no original description	T
16.6	shikimate and phenylpropanoid pathway.CCR	grmzm2g131205_t06|pacid:20867955	weakly similar to ( 151) AT1G15950 | Symbols: CCR1, IRX4, ATCCR1 | CCR1 (CINNAMOYL COA REDUCTASE 1); cinnamoyl-CoA reductase | chr1:5478855-5481949 FORWARDvery weakly similar to (94.7) DFRA_DIACA Dihydroflavonol-4-reductase (EC 1.1.1.219) (DFR) (Dihydrokaempferol 4-reductase) - Dianthus caryophyllus (Carnation) (Clove pink)weakly similar to ( 178) loc_os08g34280 12008.m07417 protein dihydroflavon…	T
16.6	shikimate and phenylpropanoid pathway.CCR	grmzm2g179685_t04|pacid:20854239	moderately similar to ( 239) AT5G14700 | Symbols: | cinnamoyl-CoA reductase-related | chr5:4740502-4743327 REVERSEmoderately similar to ( 424) loc_os01g45200 12001.m10725 protein dihydroflavonol-4-reductase, putative, expressed no original description	T
16.7	shikimate and phenylpropanoid pathway.HCT	grmzm2g035584_t07|pacid:20877784	weakly similar to ( 170) AT5G48930 | Symbols: HCT | HCT (HYDROXYCINNAMOYL-COA SHIKIMATE/QUINATE HYDROXYCINNAMOYL TRANSFERASE); quinate O-hydroxycinnamoyltransferase/ shikimate O-hydroxycinnamoyltransferase/ transferase | chr5:19836654-19838092 REVERSEweakly similar to ( 117) HCBT1_DIACA Anthranilate N-benzoyltransferase protein 1 (EC 2.3.1.144) (Anthranilate N-hydroxycinnamoyl/benzoyltransferase …	T
16.7	shikimate and phenylpropanoid pathway.HCT	grmzm2g051005_t01|pacid:20881531	moderately similar to ( 338) AT5G48930 | Symbols: HCT | HCT (HYDROXYCINNAMOYL-COA SHIKIMATE/QUINATE HYDROXYCINNAMOYL TRANSFERASE); quinate O-hydroxycinnamoyltransferase/ shikimate O-hydroxycinnamoyltransferase/ transferase | chr5:19836654-19838092 REVERSEmoderately similar to ( 281) HCBT1_DIACA Anthranilate N-benzoyltransferase protein 1 (EC 2.3.1.144) (Anthranilate N-hydroxycinnamoyl/benzoyltran…	T
16.7	shikimate and phenylpropanoid pathway.HCT	grmzm2g107211_t02|pacid:20831548	weakly similar to ( 130) loc_os08g43040 12008.m26780 protein anthranilate N-benzoyltransferase protein 1, putative, expressedTransferase no original description	T
16.7	shikimate and phenylpropanoid pathway.HCT	grmzm2g035584_t06|pacid:20877781	highly similar to ( 543) AT5G48930 | Symbols: HCT | HCT (HYDROXYCINNAMOYL-COA SHIKIMATE/QUINATE HYDROXYCINNAMOYL TRANSFERASE); quinate O-hydroxycinnamoyltransferase/ shikimate O-hydroxycinnamoyltransferase/ transferase | chr5:19836654-19838092 REVERSEmoderately similar to ( 323) HCBT1_DIACA Anthranilate N-benzoyltransferase protein 1 (EC 2.3.1.144) (Anthranilate N-hydroxycinnamoyl/benzoyltransfer…	T
16.7	shikimate and phenylpropanoid pathway.HCT	grmzm2g156816_t04|pacid:20831481	very weakly similar to (85.1) AT5G48930 | Symbols: HCT | HCT (HYDROXYCINNAMOYL-COA SHIKIMATE/QUINATE HYDROXYCINNAMOYL TRANSFERASE); quinate O-hydroxycinnamoyltransferase/ shikimate O-hydroxycinnamoyltransferase/ transferase | chr5:19836654-19838092 REVERSEweakly similar to ( 167) loc_os08g43040 12008.m26780 protein anthranilate N-benzoyltransferase protein 1, putative, expressedTransferase no ori…	T
16.7	shikimate and phenylpropanoid pathway.HCT	grmzm2g035584_t04|pacid:20877782	moderately similar to ( 385) AT5G48930 | Symbols: HCT | HCT (HYDROXYCINNAMOYL-COA SHIKIMATE/QUINATE HYDROXYCINNAMOYL TRANSFERASE); quinate O-hydroxycinnamoyltransferase/ shikimate O-hydroxycinnamoyltransferase/ transferase | chr5:19836654-19838092 REVERSEmoderately similar to ( 215) HCBT2_DIACA Anthranilate N-benzoyltransferase protein 2 (EC 2.3.1.144) (Anthranilate N-hydroxycinnamoyl/benzoyltran…	T
16.7	shikimate and phenylpropanoid pathway.HCT	grmzm2g175082_t01|pacid:20845503	weakly similar to ( 114) AT5G57840 | Symbols: | transferase family protein | chr5:23432945-23435161 REVERSEweakly similar to ( 127) HCBT3_DIACA Anthranilate N-benzoyltransferase protein 3 (EC 2.3.1.144) (Anthranilate N-hydroxycinnamoyl/benzoyltransferase 3) - Dianthus caryophyllus (Carnation) (Clove pink)moderately similar to ( 385) loc_os04g56910 12004.m10578 protein anthranilate N-benzoyltransf…	T
16.8	shikimate and phenylpropanoid pathway.4CL	grmzm2g054013_t03|pacid:20859335	highly similar to ( 613) AT1G65060 | Symbols: 4CL3 | 4CL3; 4-coumarate-CoA ligase | chr1:24167927-24171457 REVERSEhighly similar to ( 738) 4CL2_ORYSA 4-coumarate--CoA ligase 2 (EC 6.2.1.12) (4CL 2) (4-coumaroyl-CoA synthase 2) - Oryza sativa (Rice)highly similar to ( 738) loc_os02g46970 12002.m09733 protein 4-coumarate--CoA ligase 2, putative, expressedCaiC AMP-binding PRK08314 PRK08315 PRK07770 …	T
16.8	shikimate and phenylpropanoid pathway.4CL	grmzm2g054013_t04|pacid:20859337	moderately similar to ( 244) AT1G65060 | Symbols: 4CL3 | 4CL3; 4-coumarate-CoA ligase | chr1:24167927-24171457 REVERSEmoderately similar to ( 291) 4CL2_ORYSA 4-coumarate--CoA ligase 2 (EC 6.2.1.12) (4CL 2) (4-coumaroyl-CoA synthase 2) - Oryza sativa (Rice)moderately similar to ( 291) loc_os02g46970 12002.m09733 protein 4-coumarate--CoA ligase 2, putative, expressedCaiC AMP-binding PRK08314 PRK082…	T
16.8	shikimate and phenylpropanoid pathway.4CL	grmzm2g110616_t01|pacid:20864044	highly similar to ( 638) AT1G20560 | Symbols: AAE1 | AAE1 (ACYL ACTIVATING ENZYME 1); AMP binding | chr1:7119927-7121363 REVERSEweakly similar to ( 116) 4CL1_TOBAC 4-coumarate--CoA ligase 1 (EC 6.2.1.12) (4CL 1) (4-coumaroyl-CoA synthase 1) - Nicotiana tabacum (Common tobacco)highly similar to ( 798) loc_os03g04120 12003.m05944 protein AMP binding protein, putative, expressedPRK08162 CaiC PRK0777…	T
16.9	shikimate and phenylpropanoid pathway.ALDH	grmzm2g071021_t02|pacid:20826912	highly similar to ( 518) AT3G24503 | Symbols: ALDH2C4, ALDH1A, REF1 | ALDH2C4; 3-chloroallyl aldehyde dehydrogenase/ aldehyde dehydrogenase (NAD)/ coniferyl-aldehyde dehydrogenase | chr3:8919732-8923029 REVERSEmoderately similar to ( 328) BADH_BETVU Betaine-aldehyde dehydrogenase, chloroplast precursor (EC 1.2.1.8) (BADH) - Beta vulgaris (Sugar beet)highly similar to ( 642) loc_os01g40860 12001.m…	T
16.9	shikimate and phenylpropanoid pathway.ALDH	grmzm2g108076_t02|pacid:20831810	very weakly similar to (86.7) loc_os07g09060 12007.m29088 protein methylmalonate-semialdehyde dehydrogenase, putative, expressed no original description	T
16.11	shikimate and phenylpropanoid pathway.CAD	grmzm2g146623_t02|pacid:20836391	very weakly similar to (99.8) AT1G09510 | Symbols: | cinnamyl-alcohol dehydrogenase family / CAD family | chr1:3069396-3070812 FORWARDvery weakly similar to (97.1) DFRA_HORVU Dihydroflavonol-4-reductase (EC 1.1.1.219) (DFR) (Dihydrokaempferol 4-reductase) - Hordeum vulgare (Barley)moderately similar to ( 258) loc_os07g40986 12007.m79911 protein dihydroflavonol-4-reductase, putative, expressed no …	T
16.11	shikimate and phenylpropanoid pathway.CAD	grmzm2g167613_t01|pacid:20846171	moderately similar to ( 382) AT4G39330 | Symbols: ATCAD9, CAD9 | CAD9 (CINNAMYL ALCOHOL DEHYDROGENASE 9); binding / catalytic/ oxidoreductase/ zinc ion binding | chr4:18291268-18292740 FORWARDmoderately similar to ( 375) MTDH_FRAAN Probable mannitol dehydrogenase (EC 1.1.1.255) (NAD-dependent mannitol dehydrogenase) - Fragaria ananassa (Strawberry)highly similar to ( 543) loc_os04g15920 12004.m06…	T
16.11	shikimate and phenylpropanoid pathway.CAD	grmzm2g700188_t05|pacid:20836678	moderately similar to ( 378) AT4G37970 | Symbols: ATCAD6, CAD6 | CAD6 (CINNAMYL ALCOHOL DEHYDROGENASE 6); binding / catalytic/ oxidoreductase/ zinc ion binding | chr4:17849672-17852145 FORWARDmoderately similar to ( 403) MTDH_FRAAN Probable mannitol dehydrogenase (EC 1.1.1.255) (NAD-dependent mannitol dehydrogenase) - Fragaria ananassa (Strawberry)highly similar to ( 531) loc_os09g23540 12009.m05…	T
16.12	shikimate and phenylpropanoid pathway.CCoAMT	grmzm2g104710_t01|pacid:20875506	very weakly similar to (82.0) AT5G54160 | Symbols: ATOMT1, OMT1 | ATOMT1 (O-METHYLTRANSFERASE 1); caffeate O-methyltransferase/ myricetin 3-O-methyltransferase/ quercetin 3-O-methyltransferase | chr5:21982075-21984167 FORWARDmoderately similar to ( 238) ZRP4_MAIZE O-methyltransferase ZRP4 (EC 2.1.1.-) (OMT) - Zea mays (Maize)moderately similar to ( 274) loc_os06g13280 12006.m06043 protein O-methy…	T
16.13	shikimate and phenylpropanoid pathway.F3H	grmzm2g127668_t01|pacid:20873023	weakly similar to ( 122) AT1G30040 | Symbols: ATGA2OX2 | ATGA2OX2 (GIBBERELLIN 2-OXIDASE); gibberellin 2-beta-dioxygenase | chr1:10537769-10538781 FORWARDweakly similar to ( 123) FL3H_VITVI Naringenin,2-oxoglutarate 3-dioxygenase (EC 1.14.11.9) (Flavonone-3-hydroxylase) (F3H) (FHT) - Vitis vinifera (Grape)highly similar to ( 511) loc_os04g55070 12004.m10399 protein gibberellin 20 oxidase 2, putat…	T
16.14	shikimate and phenylpropanoid pathway.FLS	grmzm2g058024_t02|pacid:20849864	moderately similar to ( 408) AT3G11180 | Symbols: | oxidoreductase, 2OG-Fe(II) oxygenase family protein | chr3:3504249-3506688 FORWARDmoderately similar to ( 202) LDOX_MALDO Leucoanthocyanidin dioxygenase (EC 1.14.11.19) (LDOX) (Leucocyanidin oxygenase) (Leucoanthocyanidin hydroxylase) (Anthocyanidin synthase) - Malus domestica (Apple) (Malus sylvestris)highly similar to ( 506) loc_os01g61610 120…	T
16.15	shikimate and phenylpropanoid pathway.F3GT	grmzm2g022266_t01|pacid:20842364	moderately similar to ( 234) AT5G49690 | Symbols: | UDP-glucoronosyl/UDP-glucosyl transferase family protein | chr5:20189968-20191350 REVERSEweakly similar to ( 141) UFOG_PETHY Anthocyanidin 3-O-glucosyltransferase (EC 2.4.1.115) (Flavonol 3-O-glucosyltransferase) (UDP-glucose flavonoid 3-O-glucosyltransferase) (Anthocyanin rhamnosyl transferase) - Petunia hybrida (Petunia)moderately similar to (…	T
16.15	shikimate and phenylpropanoid pathway.F3GT	grmzm5g892627_t03|pacid:20835624	moderately similar to ( 325) AT3G55700 | Symbols: | UDP-glucoronosyl/UDP-glucosyl transferase family protein | chr3:20671202-20673278 FORWARDweakly similar to ( 162) UFOG_SOLME Anthocyanidin 3-O-glucosyltransferase (EC 2.4.1.115) (Flavonol 3-O-glucosyltransferase) (UDP-glucose flavonoid 3-O-glucosyltransferase) - Solanum melongena (Eggplant) (Aubergine)moderately similar to ( 475) loc_os03g60960 …	T
16.15	shikimate and phenylpropanoid pathway.F3GT	grmzm5g892627_t01|pacid:20835626	moderately similar to ( 247) AT5G59580 | Symbols: UGT76E1 | UGT76E1 (UDP-GLUCOSYL TRANSFERASE 76E1); UDP-glycosyltransferase/ quercetin 3-O-glucosyltransferase/ quercetin 7-O-glucosyltransferase | chr5:24006239-24007689 REVERSEweakly similar to ( 162) UFOG_SOLME Anthocyanidin 3-O-glucosyltransferase (EC 2.4.1.115) (Flavonol 3-O-glucosyltransferase) (UDP-glucose flavonoid 3-O-glucosyltransferase) …	T
16.15	shikimate and phenylpropanoid pathway.F3GT	grmzm2g015709_t01|pacid:20859811	weakly similar to ( 136) AT1G64920 | Symbols: | glycosyltransferase family protein | chr1:24117440-24118798 REVERSEmoderately similar to ( 227) UFOG_PETHY Anthocyanidin 3-O-glucosyltransferase (EC 2.4.1.115) (Flavonol 3-O-glucosyltransferase) (UDP-glucose flavonoid 3-O-glucosyltransferase) (Anthocyanin rhamnosyl transferase) - Petunia hybrida (Petunia)moderately similar to ( 283) loc_os11g26950 1…	T
16.16	shikimate and phenylpropanoid pathway.F3'H	grmzm2g139467_t01|pacid:20843759	moderately similar to ( 345) AT5G07990 | Symbols: TT7, CYP75B1, D501 | TT7 (TRANSPARENT TESTA 7); flavonoid 3-monooxygenase/ oxygen binding | chr5:2560437-2562859 FORWARDmoderately similar to ( 321) F3PH_PETHY Flavonoid 3-monooxygenase (EC 1.14.13.21) (Flavonoid 3-hydroxylase) (Cytochrome P450 75B2) - Petunia hybrida (Petunia)highly similar to ( 616) loc_os03g44740 12003.m09511 protein cytochrome…	T
16.17	shikimate and phenylpropanoid pathway.AAT	grmzm5g882427_t01|pacid:20843765	weakly similar to ( 110) AT5G61160 | Symbols: AACT1 | AACT1 (anthocyanin 5-aromatic acyltransferase 1); transferase/ transferase, transferring acyl groups other than amino-acyl groups | chr5:24608781-24610139 FORWARDmoderately similar to ( 413) loc_os04g54560 12004.m10347 protein transferase, putative, expressedTransferase no original description	T
16.17	shikimate and phenylpropanoid pathway.AAT	grmzm2g341253_t01|pacid:20847445	weakly similar to ( 177) AT1G03495 | Symbols: | transferase/ transferase, transferring acyl groups other than amino-acyl groups | chr1:873436-874832 FORWARDmoderately similar to ( 347) loc_os02g57480 12002.m10770 protein anthocyanin 5-aromatic acyltransferase, putative, expressedTransferase no original description	T
16.17	shikimate and phenylpropanoid pathway.AAT	grmzm2g316787_t01|pacid:20855001	weakly similar to ( 154) AT1G03940 | Symbols: | transferase family protein | chr1:1009542-1010951 REVERSEhighly similar to ( 514) loc_os07g23150 12007.m06597 protein anthocyanin 5-aromatic acyltransferase, putative, expressedTransferase no original description	T
16.19	shikimate and phenylpropanoid pathway.LAC	grmzm5g870184_t01|pacid:20856041	moderately similar to ( 463) AT3G09220 | Symbols: LAC7 | LAC7 (laccase 7); laccase | chr3:2827434-2830477 REVERSEweakly similar to ( 123) ASO_CUCSA L-ascorbate oxidase precursor (EC 1.10.3.3) (Ascorbase) (ASO) - Cucumis sativus (Cucumber)highly similar to ( 845) loc_os10g20610 12010.m05082 protein laccase LAC2-1, putative, expressedCu-oxidase_3 Cu-oxidase_2 Cu-oxidase SufI no original description	T
16.19	shikimate and phenylpropanoid pathway.LAC	grmzm2g166857_t01|pacid:20843680	moderately similar to ( 401) AT3G09220 | Symbols: LAC7 | LAC7 (laccase 7); laccase | chr3:2827434-2830477 REVERSEweakly similar to ( 137) ASO_CUCSA L-ascorbate oxidase precursor (EC 1.10.3.3) (Ascorbase) (ASO) - Cucumis sativus (Cucumber)highly similar to ( 673) loc_os10g20610 12010.m05082 protein laccase LAC2-1, putative, expressedCu-oxidase_3 Cu-oxidase_2 SufI Cu-oxidase no original description	T
16.21	shikimate and phenylpropanoid pathway.ANS	ac234528.1_fgt006|pacid:20862778	moderately similar to ( 393) AT2G36690 | Symbols: | oxidoreductase, 2OG-Fe(II) oxygenase family protein | chr2:15379930-15381987 FORWARDweakly similar to ( 164) LDOX_MALDO Leucoanthocyanidin dioxygenase (EC 1.14.11.19) (LDOX) (Leucocyanidin oxygenase) (Leucoanthocyanidin hydroxylase) (Anthocyanidin synthase) - Malus domestica (Apple) (Malus sylvestris)moderately similar to ( 446) loc_os08g44590 1…	T
