# Supplementary material for: Short-Term Treatment with the Urease Inhibitor N-(n-Butyl) Thiophosphoric Triamide (NBPT) Alters Urea Assimilation and Modulates Transcriptional Profiles of Genes Involved in Primary and Secondary Metabolism in Maize Seedlings
Source: Front Plant Sci. 2016 Jun 22;7:845. doi: 10.3389/fpls.2016.00845 (PMC4916206; doi:10.3389/fpls.2016.00845)
Supplement: Supplementary Table 3 — Real-time RT-PCR validation of a set of genes differentially expressed in microarray analysis Urea+NBPT vs. Urea. In the table are shown (starting from left column): Number of transcript according to Tables 2–4, Supplementary Table 4, transcript ID, description, gene symbol, microarray value (fold change and p. value adj.), real-time RT-PCR values (fold change and standard deviation), sequence of forward and reverse primers and primer efficiency. [file Table3.XLSX]

## Sheet: Sheet1
				Microarray		Real time RT-PCR
#	Transcript ID	Description	Symbol	Fold Change	p.value.adj.	Fold Change	Stand. Dev.	Primer For (Seq 5'--3')	Primer Rev (Seq 5'--3')	Efficiency
94	GRMZM2G348512_T03	carbonic anhydrase	CA	-3.08507	0.013157	-2.8236	0.0731736	GCTTCCCTGCCAAGATTAAGG	CGAAGGGGTAGGTCTTGAGG	0.9
183	GRMZM2G079381_T04	nitrite reductase 1	NiR1	2.1403	0.016663	2.16665	0.0173057	CACCTGGCCGACGTCTAC	CTCCTCATCCTCCTCCCTCT	0.87
195	GRMZM2G429057_T01	Pyridoxal phosphate (PLP)-dependent aminotransferase	PAT	-2.08479	0.008162	-2.28951	0.205898	ACGACTCCGTGCTAACATCC	TCGACATCGAACAGAGCATC	0.6
198	GRMZM2G117956_T01	proline oxidase	Pro_dh	2.52397	0.027809	4.01126	0.91595	AGCAGATCGTCCCCTACCTC	TGAACCTCCTCACCAACTCC	0.8
202	GRMZM2G461569_T03	urease (truncated transcript)	URE	2.66057	0.017332	3.31185	0.783174	TTGGGCAGGAGACAAGTTCT	TGCTTCCATAGGAAATCTGGA	0.7
206	GRMZM2G074454_T01	ketose-bisphosphate aldolase class-II family protein	KBA	2.57004	0.005505	3.65233	0.375262	GGGAAGCATCGTTTGGAGTA	GCTGCTTTAGATTCCGCAAC	0.96
219	GRMZM2G074672_T02	vacuolar iron transporter 1	VIT1	6.4689	0.001296	4.54428	0.440394	GAGATCGCCGACATCCTGT	CATCATGAACTCCAGCCACG	0.85
238	GRMZM2G054013_T04	4-coumarate-CoA ligase	4CL2	3.26726	0.002997	5.28034	1.23069	TGCTCCAGAACTCCGTCG	CGCTGAACTGCTTGTGGATC	0.96
543	GRMZM2G001205_T01	zinc finger (C2H2 type) protein	ZFP16-1	-2.4962	0.003729	-3.94493	0.0871319	GTGGCTCGACCTCAACTACC	CAGTGTCGAGGAACTGATGG	0.82
1030	GRMZM2G004161_T01	BTB and TAZ domain protein 2	BTBZ2	-2.082	0.042124	-2.14292	0.24106	CATGAGGTTTAAGCAGCAGGA	GACCCTGGCAGTCTTCACC	0.95
1354	GRMZM2G357317_T01	boron transporter-like protein	BOR5	2.56203	0.004534	2.40851	0.457603	GTGCTTCCTCAGTCTCCCAT	CTCCTATGCTCTCCTTGGCA	0.97
1355	GRMZM2G014914_T03	plasma membrane intrinsic protein 2	PIP2;2	2.20106	0.008559	3.31622	0.134014	CGCCGTCATCTACAACAAGG	TGAGATCGCGTCGTCATAGT	0.97
1361	GRMZM5G870170_T01	MATE type citrate carrier	MATE1	-3.13782	0.002464	-2.68508	0.320185	TCCCACTTGTTAGCGTCACA	TCACTGACCGAAACATTGCG	0.85
1534	GRMZM2G471805_T03	S-adenosyl-L-methionine-dependent methyltransferase	SAM-MT	-3.94486	0.035878	-3.94511	0.241561	GGGGAAGACGAAGACAATGG	CCTTTAGAAGCCTTGCAGCC	1
/	GRMZM2G461569_T01	Urease (complete transcript)	URE	n.s.	n.s.	0.935191	0.184612	ATGCTGATGGTTTGTCACCA	GCAATATGTCCTCAGCAGCA	0.86
	Housekeeping genes	Housekeeping genes:
/	GRMZM2G152466_T01	Tubulin alpha	TUA					AGGTCATCTCATCCCTGACG	TGAAGTGGATCCTCGGGTAG	0.98
/	GRMZM2G046804_T07	Glyceraldehyde-3-phosphate dehydrogenase	GAPDH					CCTGCTTCTCATGGATGGTT	TGGTAGCAGGAAGGGAAGCA	1
			Real-Time RT-PCR run information
			Sample Vol (µl), Lid Temp (°C) : 20, 105
			CFX Manager Version : 1.6.541.1028.
			Protocol information: 95°C 2 min; [95°C 15 sec; 58°C 20 sec; 72°C 20 sec; plate read 80°C 1 sec; plate read 83°C 1 sec; ]x 40 times; 72°C 5 min; melt curve 65-95°C increment 0.5°C for 5 sec + plate read
