# Supplementary material for: Short-Term Treatment with the Urease Inhibitor N-(n-Butyl) Thiophosphoric Triamide (NBPT) Alters Urea Assimilation and Modulates Transcriptional Profiles of Genes Involved in Primary and Secondary Metabolism in Maize Seedlings
Source: Front Plant Sci. 2016 Jun 22;7:845. doi: 10.3389/fpls.2016.00845 (PMC4916206; doi:10.3389/fpls.2016.00845)
Supplement: Supplementary Table4 — Differentially expressed transcripts resulted by the comparison of root transcriptional profiles of Urea+NBPT plants with root transcriptional profile of Urea plants (Urea+NBPT vs. Urea comparison). In the table are shown (starting from left column): transcript ID, fold change (FC) of Urea+NBPT vs. Urea, adjusted P-value of Urea+NBPT vs. Urea, gene model ID, transcript ID, protein ID, Zmays_181 ID, Zmays_181 description, homolog protein of Arabidopsis, and rice (annotation according to Zea mays 6a annotation file, http://genome.jgi.doe.gov), MapMan bincode and name were reported for each transcript. [file Table4.XLSX]

## Sheet: Urea+NBPT vs Urea
#	Transcript ID	FC Urea+NBPT vs Urea	p.value.adj. Urea+NBPT vs Urea	Gene model ID	Transcript ID	Protein ID	Zmays_181 identifier	Zmays_181 description	Arabidopsis homologous			Rice homologous		GO terms	MapMan bincode	MapMan bincode name
1	AC194734_3_FGT004	-3.4428	0.003483	AC194734.3_FG004	AC194734.3_FGT004	AC194734.3_FGP004	ac194734.3_fgt004|pacid:20826691	very weakly similar to (92.0) AT1G15820 | Symbols: LHCB6, CP24 | LHCB6 (LIGHT HARVESTING COMPLEX PSII SUBUNIT 6); chlorophyll binding | chr1:5446685-5447676 REVERSEvery weakly similar to (90.9) CB4_SPIOL Chlorophyll a-b binding protein CP24, chloroplast precursor - Spinacia oleracea (Spinach)very weakly similar to (92.4) loc_os04g38410 12004.m08831 protein chlorophyll a-b binding protein CP24, ch…	AT1G15820.1	CP24,LHCB6	light harvesting complex photosystem II subunit 6	LOC_Os04g38410.1	chlorophyll A-B binding protein, putative, expressed	0	'1.1.1.1'	'PS.lightreaction.photosystem II.LHC-II'
2	GRMZM2G033885_T01	-2.74191	0.004034	GRMZM2G033885	GRMZM2G033885_T01	GRMZM2G033885_P01	grmzm2g033885_t01|pacid:20835862	moderately similar to ( 443) AT5G01530 | Symbols: | chlorophyll A-B binding protein CP29 (LHCB4) | chr5:209084-210243 FORWARDmoderately similar to ( 239) CB29_CHLRE Chlorophyll a-b binding protein CP29 - Chlamydomonas reinhardtiimoderately similar to ( 488) loc_os07g37240 12007.m29225 protein expressed proteinChloroa_b-bind no original description	AT3G08940.2	LHCB4.2	light harvesting complex photosystem II	LOC_Os07g37240.1	chlorophyll A-B binding protein, putative, expressed	0	'1.1.1.1'	'PS.lightreaction.photosystem II.LHC-II'
3	GRMZM2G351977_T01	-2.1434	0.011031	GRMZM2G351977	GRMZM2G351977_T01	GRMZM2G351977_P01	grmzm2g351977_t01|pacid:20849538	moderately similar to ( 434) AT2G34420 | Symbols: LHB1B2, LHCB1.5 | LHB1B2; chlorophyll binding | chr2:14522716-14523513 REVERSEmoderately similar to ( 475) CB48_MAIZE Chlorophyll a-b binding protein 48, chloroplast precursor (LHCII type I CAB-48) (LHCP) - Zea mays (Maize)moderately similar to ( 474) loc_os01g41710 12001.m42672 protein chlorophyll a-b binding protein 2, chloroplast precursor, put…	AT2G34420.1	LHB1B2,LHCB1.5	photosystem II light harvesting complex gene B1B2	LOC_Os01g41710.1	chlorophyll A-B binding protein, putative, expressed	0	'1.1.1.1'	'PS.lightreaction.photosystem II.LHC-II'
4	GRMZM2G072280_T03	-2.03192	0.011031	GRMZM2G072280	GRMZM2G072280_T03	GRMZM2G072280_P03	grmzm2g072280_t03|pacid:20831974	moderately similar to ( 351) AT3G61470 | Symbols: LHCA2 | LHCA2; chlorophyll binding | chr3:22745736-22747032 FORWARDmoderately similar to ( 353) CB12_PETHY Chlorophyll a-b binding protein, chloroplast precursor (LHCI type II CAB) - Petunia hybrida (Petunia)moderately similar to ( 368) loc_os07g38960 12007.m29236 protein chlorophyll a-b binding protein, chloroplast precursor, putative, expressedC…	AT3G61470.1	LHCA2	photosystem I light harvesting complex gene 2	LOC_Os07g38960.1	chlorophyll A-B binding protein, putative, expressed	0	'1.1.1.1'	'PS.lightreaction.photosystem II.LHC-II'
5	GRMZM2G433927_T01	-3.19556	0.008168	GRMZM2G433927	GRMZM2G433927_T01	GRMZM2G433927_P01	grmzm2g433927_t01|pacid:20843878	weakly similar to ( 108) ATCG00580 | Symbols: PSBE | PSII cytochrome b559. There have been many speculations about the function of Cyt b559, but the most favored at present is that it plays a protective role by acting as an electron acceptor or electron donor under conditions when electron flow through PSII is not optimized. | chrC:64071-64322 REVERSEweakly similar to ( 108) PSBE_SOLTU Cytochrome…	ATCG00580.1	0	photosystem II reaction center protein E	LOC_Os10g21298.1	cytochrome b559 subunit alpha, putative	GO:0015979,GO:0046872,GO:0009523,GO:0016021	'1.1.1.2'	'PS.lightreaction.photosystem II.PSII polypeptide subunits'
6	GRMZM2G062044_T01	-3.13295	0.005868	GRMZM2G062044	GRMZM2G062044_T01	GRMZM2G062044_P01	grmzm2g062044_t01|pacid:20829992	weakly similar to ( 150) ATCG00580 | Symbols: PSBE | PSII cytochrome b559. There have been many speculations about the function of Cyt b559, but the most favored at present is that it plays a protective role by acting as an electron acceptor or electron donor under conditions when electron flow through PSII is not optimized. | chrC:64071-64322 REVERSEweakly similar to ( 152) PSBE_LACSA Cytochrome…	ATCG00580.1	0	photosystem II reaction center protein E	LOC_Os10g21298.1	cytochrome b559 subunit alpha, putative	GO:0015979,GO:0046872,GO:0009523,GO:0016021	'1.1.1.2'	'PS.lightreaction.photosystem II.PSII polypeptide subunits'
7	GRMZM2G117572_T01	-3.06698	0.010882	GRMZM2G117572	GRMZM2G117572_T01	GRMZM2G117572_P01	grmzm2g117572_t01|pacid:20842627	weakly similar to ( 150) ATCG00580 | Symbols: PSBE | PSII cytochrome b559. There have been many speculations about the function of Cyt b559, but the most favored at present is that it plays a protective role by acting as an electron acceptor or electron donor under conditions when electron flow through PSII is not optimized. | chrC:64071-64322 REVERSEweakly similar to ( 152) PSBE_LACSA Cytochrome…	ATCG00580.1	0	photosystem II reaction center protein E	LOC_Os10g21298.1	cytochrome b559 subunit alpha, putative	GO:0015979,GO:0046872,GO:0009523,GO:0016021	'1.1.1.2'	'PS.lightreaction.photosystem II.PSII polypeptide subunits'
8	GRMZM2G108467_T01	-3.0523	0.004684	GRMZM2G108467	GRMZM2G108467_T01	GRMZM2G108467_P01	grmzm2g108467_t01|pacid:20872159	weakly similar to ( 150) ATCG00580 | Symbols: PSBE | PSII cytochrome b559. There have been many speculations about the function of Cyt b559, but the most favored at present is that it plays a protective role by acting as an electron acceptor or electron donor under conditions when electron flow through PSII is not optimized. | chrC:64071-64322 REVERSEweakly similar to ( 152) PSBE_LACSA Cytochrome…	ATCG00580.1	0	photosystem II reaction center protein E	LOC_Os10g21298.1	cytochrome b559 subunit alpha, putative	GO:0015979,GO:0046872,GO:0009523,GO:0016021	'1.1.1.2'	'PS.lightreaction.photosystem II.PSII polypeptide subunits'
9	GRMZM2G125575_T01	-2.98227	0.00469	GRMZM2G125575	GRMZM2G125575_T01	GRMZM2G125575_P01	grmzm2g125575_t01|pacid:20857926	weakly similar to ( 149) ATCG00580 | Symbols: PSBE | PSII cytochrome b559. There have been many speculations about the function of Cyt b559, but the most favored at present is that it plays a protective role by acting as an electron acceptor or electron donor under conditions when electron flow through PSII is not optimized. | chrC:64071-64322 REVERSEweakly similar to ( 150) PSBE_GOSHI Cytochrome…	ATCG00580.1	0	photosystem II reaction center protein E	LOC_Os10g21298.1	cytochrome b559 subunit alpha, putative	GO:0015979,GO:0046872,GO:0009523,GO:0016021	'1.1.1.2'	'PS.lightreaction.photosystem II.PSII polypeptide subunits'
10	GRMZM2G471904_T02	-2.92616	0.016163	GRMZM2G471904	GRMZM2G471904_T02	GRMZM2G471904_P02	grmzm2g471904_t02|pacid:20869688	very weakly similar to (91.3) AT2G39470 | Symbols: PPL2 | PPL2 (PsbP-like protein 2); calcium ion binding | chr2:16476335-16477402 FORWARDweakly similar to ( 130) loc_os03g17174 12003.m101683 protein calcium ion binding protein, putative, expressed no original description	AT2G39470.1	PPL2	PsbP-like protein 2	LOC_Os03g17174.1	PsbP, putative, expressed	GO:0005509,GO:0015979,GO:0009523,GO:0009654,GO:0019898	'1.1.1.2'	'PS.lightreaction.photosystem II.PSII polypeptide subunits'
11	GRMZM2G134130_T02	-2.59876	0.003554	GRMZM2G134130	GRMZM2G134130_T02	GRMZM2G134130_P02	grmzm2g134130_t02|pacid:20822657	very weakly similar to (80.9) loc_os08g02630 12008.m61984 protein photosystem II core complex proteins psbY, chloroplast precursor, putative, expressed no original description	AT1G67740.1	PSBY,YCF32	photosystem II BY	LOC_Os08g02630.1	photosystem II core complex proteins psbY, chloroplast precursor, putative, expressed	GO:0030145,GO:0015979,GO:0009523,GO:0016021	'1.1.1.2'	'PS.lightreaction.photosystem II.PSII polypeptide subunits'
12	GRMZM2G471904_T01	-2.20685	0.007465	GRMZM2G471904	GRMZM2G471904_T01	GRMZM2G471904_P01	grmzm2g471904_t01|pacid:20869687	weakly similar to ( 188) AT2G39470 | Symbols: PPL2 | PPL2 (PsbP-like protein 2); calcium ion binding | chr2:16476335-16477402 FORWARDmoderately similar to ( 301) loc_os03g17174 12003.m101683 protein calcium ion binding protein, putative, expressedPsbP no original description	AT2G39470.1	PPL2	PsbP-like protein 2	LOC_Os03g17174.1	PsbP, putative, expressed	GO:0005509,GO:0015979,GO:0009523,GO:0009654,GO:0019898	'1.1.1.2'	'PS.lightreaction.photosystem II.PSII polypeptide subunits'
13	GRMZM2G096792_T01	-5.86238	0.008995	GRMZM2G096792	GRMZM2G096792_T01	GRMZM2G096792_P01	grmzm2g096792_t01|pacid:20843756	weakly similar to ( 134) ATCG01060 | Symbols: PSAC | Encodes the PsaC subunit of photosystem I. | chrC:117318-117563 REVERSEweakly similar to ( 137) PSAC_WHEAT Photosystem I iron-sulfur center (Photosystem I subunit VII) (9 kDa polypeptide) (PSI-C) (PsaC) - Triticum aestivum (Wheat)weakly similar to ( 139) loc_osp1g00920 11562.m00083 protein photosystem I subunit VIIpsaC PRK02651 no original desc…	ATCG01060.1	0	iron-sulfur cluster binding;electron carriers;4 iron, 4 sulfur cluster binding	LOC_Os10g21406.1	photosystem I iron-sulfur center, putative, expressed	GO:0051536	'1.1.2.2'	'PS.lightreaction.photosystem I.PSI polypeptide subunits'
14	GRMZM2G000781_T01	-3.15327	0.015713	GRMZM2G000781	GRMZM2G000781_T01	GRMZM2G000781_P01	grmzm2g000781_t01|pacid:20854936	weakly similar to ( 125) ATCG01060 | Symbols: PSAC | Encodes the PsaC subunit of photosystem I. | chrC:117318-117563 REVERSEweakly similar to ( 129) PSAC_WHEAT Photosystem I iron-sulfur center (Photosystem I subunit VII) (9 kDa polypeptide) (PSI-C) (PsaC) - Triticum aestivum (Wheat)weakly similar to ( 131) loc_osp1g00920 11562.m00083 protein photosystem I subunit VIIpsaC PRK02651 no original desc…	ATCG01060.1	0	iron-sulfur cluster binding;electron carriers;4 iron, 4 sulfur cluster binding	LOC_Os10g21406.1	photosystem I iron-sulfur center, putative, expressed	GO:0051536	'1.1.2.2'	'PS.lightreaction.photosystem I.PSI polypeptide subunits'
15	GRMZM5G815553_T01	-2.79954	0.041195	GRMZM5G815553	GRMZM5G815553_T01	GRMZM5G815553_P01	grmzm5g815553_t01|pacid:20871646	weakly similar to ( 133) ATCG01060 | Symbols: PSAC | Encodes the PsaC subunit of photosystem I. | chrC:117318-117563 REVERSEweakly similar to ( 139) PSAC_MAIZE Photosystem I iron-sulfur center (Photosystem I subunit VII) (9 kDa polypeptide) (PSI-C) (PsaC) - Zea mays (Maize)weakly similar to ( 138) loc_osp1g00920 11562.m00083 protein photosystem I subunit VIIpsaC PRK02651 no original description	ATCG01060.1	0	iron-sulfur cluster binding;electron carriers;4 iron, 4 sulfur cluster binding	LOC_Os10g21406.1	photosystem I iron-sulfur center, putative, expressed	GO:0051536	'1.1.2.2'	'PS.lightreaction.photosystem I.PSI polypeptide subunits'
16	GRMZM5G852325_T01	-2.69016	0.037333	GRMZM5G852325	GRMZM5G852325_T01	GRMZM5G852325_P01	grmzm5g852325_t01|pacid:20831829	weakly similar to ( 107) ATCG01060 | Symbols: PSAC | Encodes the PsaC subunit of photosystem I. | chrC:117318-117563 REVERSEweakly similar to ( 105) PSAC_SPIOL Photosystem I iron-sulfur center (Photosystem I subunit VII) (9 kDa polypeptide) (PSI-C) (PsaC) - Spinacia oleracea (Spinach)weakly similar to ( 105) loc_osp1g00920 11562.m00083 protein photosystem I subunit VIIpsaC PRK02651 no original de…	ATCG01060.1	0	iron-sulfur cluster binding;electron carriers;4 iron, 4 sulfur cluster binding	LOC_Os10g21406.1	photosystem I iron-sulfur center, putative, expressed	GO:0051536	'1.1.2.2'	'PS.lightreaction.photosystem I.PSI polypeptide subunits'
17	GRMZM2G451224_T01	-2.16153	0.04345	GRMZM2G451224	GRMZM2G451224_T01	GRMZM2G451224_P01	grmzm2g451224_t01|pacid:20822836	weakly similar to ( 114) AT3G16140 | Symbols: PSAH-1 | PSAH-1 (photosystem I subunit H-1) | chr3:5468670-5469415 REVERSEweakly similar to ( 148) PSAH_MAIZE Photosystem I reaction center subunit VI, chloroplast precursor (PSI-H) (Light-harvesting complex I 11 kDa protein) - Zea mays (Maize)weakly similar to ( 132) loc_os05g48630 12005.m08934 protein expressed proteinPSI_PsaH no original description	AT1G52230.1	PSAH-2,PSAH2,PSI-H	photosystem I subunit H2	LOC_Os05g48630.2	expressed protein	GO:0015979,GO:0009522,GO:0009538	'1.1.2.2'	'PS.lightreaction.photosystem I.PSI polypeptide subunits'
18	GRMZM2G103103_T01	-2.19969	0.02702	GRMZM2G103103	GRMZM2G103103_T01	GRMZM2G103103_P01	grmzm2g103103_t01|pacid:20839520	weakly similar to ( 167) ATCG00730 | Symbols: PETD | A chloroplast gene encoding subunit IV of the cytochrome b6/f complex | chrC:76481-77672 FORWARDweakly similar to ( 169) PETD_NYMAL Cytochrome b6-f complex subunit 4 (17 kDa polypeptide) - Nymphaea alba (White water-lily)weakly similar to ( 168) loc_os01g57941 12001.m150407 protein cytochrome b6-f complex subunit 4, putative, expressedpetD cyto…	ATCG00730.1	0	photosynthetic electron transfer D	LOC_Os10g21326.1	cytochrome b6-f complex subunit 4, putative, expressed	GO:0009055,GO:0016491,GO:0016020	'1.1.3.2'	'PS.lightreaction.cytochrome b6/f.subunit 4 (PETD)'
19	GRMZM2G463640_T01	-3.13443	0.01642	GRMZM2G463640	GRMZM2G463640_T01	GRMZM2G463640_P01	grmzm2g463640_t01|pacid:20876724	moderately similar to ( 397) ATCG00720 | Symbols: PETB | Encodes the cytochrome b(6) subunit of the cytochrome b6f complex. | chrC:74841-76292 FORWARDmoderately similar to ( 403) CYB6_SACOF Cytochrome b6 - Saccharum officinarum (Sugarcane)moderately similar to ( 402) loc_osp1g00640 11562.m00055 protein cytochrome b6petB PRK03735 Cytochrome_b_N Cytochrom_B_N QcrB no original description	ATCG00720.1	0	photosynthetic electron transfer B	LOC_Os10g21324.1	cytochrome b6, putative, expressed	GO:0022904,GO:0016020	'1.1.3.3'	'PS.lightreaction.cytochrome b6/f.cytochrome b6 (CYB6)'
20	GRMZM2G060898_T01	-2.7568	0.015605	GRMZM2G060898	GRMZM2G060898_T01	GRMZM2G060898_P01	grmzm2g060898_t01|pacid:20860834	moderately similar to ( 387) ATCG00720 | Symbols: PETB | Encodes the cytochrome b(6) subunit of the cytochrome b6f complex. | chrC:74841-76292 FORWARDmoderately similar to ( 394) CYB6_SACOF Cytochrome b6 - Saccharum officinarum (Sugarcane)moderately similar to ( 418) loc_osp1g00640 11562.m00055 protein cytochrome b6petB PRK03735 Cytochrome_b_N Cytochrom_B_N QcrB no original description	ATCG00720.1	0	photosynthetic electron transfer B	LOC_Os10g21324.1	cytochrome b6, putative, expressed	GO:0022904,GO:0016020	'1.1.3.3'	'PS.lightreaction.cytochrome b6/f.cytochrome b6 (CYB6)'
21	GRMZM2G448174_T02	-3.90663	0.002464	GRMZM2G448174	GRMZM2G448174_T02	GRMZM2G448174_P02	grmzm2g448174_t02|pacid:20865061	moderately similar to ( 386) ATCG00540 | Symbols: PETA | Encodes cytochrome f apoprotein; involved in photosynthetic electron transport chain; encoded by the chloroplast genome and is transcriptionally repressed by a nuclear gene HCF2. | chrC:61657-62619 FORWARDmoderately similar to ( 427) CYF_MAIZE Apocytochrome f precursor - Zea mays (Maize)moderately similar to ( 419) loc_osp1g00480 11562.m000…	ATCG00540.1	0	photosynthetic electron transfer A	LOC_Os01g65902.1	apocytochrome f precursor, putative, expressed	0	'1.1.3.4'	'PS.lightreaction.cytochrome b6/f.apocytochrome f (CYF)'
22	GRMZM2G413972_T01	-2.7714	0.007981	GRMZM2G413972	GRMZM2G413972_T01	GRMZM2G413972_P01	grmzm2g413972_t01|pacid:20864401	very weakly similar to (89.7) ATCG00540 | Symbols: PETA | Encodes cytochrome f apoprotein; involved in photosynthetic electron transport chain; encoded by the chloroplast genome and is transcriptionally repressed by a nuclear gene HCF2. | chrC:61657-62619 FORWARDvery weakly similar to (93.2) CYF_ORYSA Apocytochrome f precursor - Oryza sativa (Rice)very weakly similar to (94.7) loc_os02g24600 1200…	ATCG00540.1	0	photosynthetic electron transfer A	LOC_Os10g21290.1	apocytochrome f precursor, putative, expressed	0	'1.1.3.4'	'PS.lightreaction.cytochrome b6/f.apocytochrome f (CYF)'
23	GRMZM2G427531_T02	-2.61231	0.045337	GRMZM2G427531	GRMZM2G427531_T02	GRMZM2G427531_P02	grmzm2g427531_t02|pacid:20882914	moderately similar to ( 312) ATCG00540 | Symbols: PETA | Encodes cytochrome f apoprotein; involved in photosynthetic electron transport chain; encoded by the chloroplast genome and is transcriptionally repressed by a nuclear gene HCF2. | chrC:61657-62619 FORWARDmoderately similar to ( 338) CYF_SACOF Apocytochrome f precursor - Saccharum officinarum (Sugarcane)moderately similar to ( 335) loc_osp1…	ATCG00540.1	0	photosynthetic electron transfer A	LOC_Os01g65902.1	apocytochrome f precursor, putative, expressed	GO:0005506,GO:0009055,GO:0020037,GO:0015979,GO:0031361	'1.1.3.4'	'PS.lightreaction.cytochrome b6/f.apocytochrome f (CYF)'
24	GRMZM2G448174_T01	-2.22163	0.006134	GRMZM2G448174	GRMZM2G448174_T01	GRMZM2G448174_P01	grmzm2g448174_t01|pacid:20865060	highly similar to ( 565) ATCG00540 | Symbols: PETA | Encodes cytochrome f apoprotein; involved in photosynthetic electron transport chain; encoded by the chloroplast genome and is transcriptionally repressed by a nuclear gene HCF2. | chrC:61657-62619 FORWARDhighly similar to ( 621) CYF_SACOF Apocytochrome f precursor - Saccharum officinarum (Sugarcane)highly similar to ( 615) loc_osp1g00480 11562…	ATCG00540.1	0	photosynthetic electron transfer A	LOC_Os01g65902.1	apocytochrome f precursor, putative, expressed	GO:0005506,GO:0009055,GO:0020037,GO:0015979,GO:0031361	'1.1.3.4'	'PS.lightreaction.cytochrome b6/f.apocytochrome f (CYF)'
25	GRMZM2G131575_T01	-2.44623	0.002218	GRMZM2G131575	GRMZM2G131575_T01	GRMZM2G131575_P01	grmzm2g131575_t01|pacid:20862051	moderately similar to ( 217) loc_os03g52660 12003.m10240 protein ATP synthase F1, delta subunit family protein, expressed no original description	AT4G09650.1	ATPD	ATP synthase delta-subunit gene	LOC_Os03g52660.1	ATP synthase F1, delta subunit family protein, putative, expressed	GO:0046933,GO:0015986	'1.1.4'	'PS.lightreaction.ATP synthase'
26	GRMZM2G319074_T01	-3.91974	0.003948	GRMZM2G319074	GRMZM2G319074_T01	GRMZM2G319074_P01	grmzm2g319074_t01|pacid:20865710	weakly similar to ( 126) ATCG00480 | Symbols: ATPB | chloroplast-encoded gene for beta subunit of ATP synthase | chrC:52660-54156 REVERSEweakly similar to ( 159) ATPB_MAIZE ATP synthase subunit beta (EC 3.6.3.14) (ATPase subunit beta) (ATP synthase F1 sector subunit beta) - Zea mays (Maize)weakly similar to ( 150) loc_osp1g00410 11562.m00030 protein ATP synthase CF1 beta chainatpB no original des…	ATCG00480.1	0	ATP synthase subunit beta	LOC_Os10g21266.1	ATP synthase subunit beta, putative, expressed	GO:0015992,GO:0046034	'1.1.4.2'	'PS.lightreaction.ATP synthase.beta subunit'
27	GRMZM2G429727_T01	2.57253	0.01837	GRMZM2G429727	GRMZM2G429727_T01	GRMZM2G429727_P01	grmzm2g429727_t01|pacid:20845393	weakly similar to ( 108) AT4G04640 | Symbols: ATPC1 | ATPC1; enzyme regulator | chr4:2350761-2351882 REVERSEweakly similar to ( 130) ATPG_MAIZE ATP synthase subunit gamma, chloroplast precursor (EC 3.6.3.14) [Contains: Inceptin] - Zea mays (Maize)weakly similar to ( 130) loc_os07g32880 12007.m07550 protein ATP synthase gamma chain, chloroplast precursor, putative, expressedATP-synt PRK05621 no or…	AT4G04640.1	ATPC1	ATPase, F1 complex, gamma subunit protein	LOC_Os07g32880.1	ATP synthase gamma chain, putative, expressed	GO:0046933,GO:0046961,GO:0015986,GO:0045261	'1.1.4.4'	'PS.lightreaction.ATP synthase.gamma chain'
28	GRMZM5G896790_T01	-10.8578	0.001059	GRMZM5G896790	GRMZM5G896790_T01	GRMZM5G896790_P01	grmzm5g896790_t01|pacid:20851549	moderately similar to ( 264) ATCG01090 | Symbols: NDHI | Encodes subunit of the chloroplast NAD(P)H dehydrogenase complex | chrC:119244-119762 REVERSEmoderately similar to ( 290) NDHI_MAIZE NAD(P)H-quinone oxidoreductase subunit I, chloroplast (EC 1.6.5.-) (NAD(P)H dehydrogenase subunit I) (NDH subunit I) (NADH-plastoquinone oxidoreductase subunit I) - Zea mays (Maize)moderately similar to ( 280)…	ATCG01090.1	0	NADPH dehydrogenases	LOC_Os10g21398.1	NADPH-dependent oxidoreductase, putative, expressed	GO:0051536	'1.1.40'	'PS.lightreaction.cyclic electron flow-chlororespiration'
29	GRMZM2G335564_T02	-10.3831	0.001059	GRMZM2G335564	GRMZM2G335564_T02	GRMZM2G335564_P02	grmzm2g335564_t02|pacid:20843165	highly similar to ( 619) ATCG01110 | Symbols: NDHH | Encodes the 49KDa plastid NAD(P)H dehydrogenase subunit H protein. Its transcription is regulated by an ndhF-specific plastid sigma factor, SIG4. | chrC:122011-123192 REVERSEhighly similar to ( 693) NDHH_MAIZE NAD(P)H-quinone oxidoreductase chain H, chloroplast (EC 1.6.5.-) (NAD(P)H dehydrogenase, chain H) (NADH-plastoquinone oxidoreductase 49 …	ATCG01110.1	0	NAD(P)H dehydrogenase subunit H	LOC_Os04g16732.1	NADPH-dependent oxidoreductase, putative, expressed	GO:0016651,GO:0048038,GO:0051287,GO:0055114	'1.1.40'	'PS.lightreaction.cyclic electron flow-chlororespiration'
30	GRMZM2G335564_T03	-8.89594	0.001059	GRMZM2G335564	GRMZM2G335564_T03	GRMZM2G335564_P03	grmzm2g335564_t03|pacid:20843166	highly similar to ( 619) ATCG01110 | Symbols: NDHH | Encodes the 49KDa plastid NAD(P)H dehydrogenase subunit H protein. Its transcription is regulated by an ndhF-specific plastid sigma factor, SIG4. | chrC:122011-123192 REVERSEhighly similar to ( 693) NDHH_MAIZE NAD(P)H-quinone oxidoreductase chain H, chloroplast (EC 1.6.5.-) (NAD(P)H dehydrogenase, chain H) (NADH-plastoquinone oxidoreductase 49 …	ATCG01110.1	0	NAD(P)H dehydrogenase subunit H	LOC_Os04g16732.1	NADPH-dependent oxidoreductase, putative, expressed	GO:0016651,GO:0048038,GO:0051287,GO:0055114	'1.1.40'	'PS.lightreaction.cyclic electron flow-chlororespiration'
31	GRMZM5G866223_T01	-6.46238	0.001565	GRMZM5G866223	GRMZM5G866223_T01	GRMZM5G866223_P01	grmzm5g866223_t01|pacid:20871656	moderately similar to ( 301) ATCG01090 | Symbols: NDHI | Encodes subunit of the chloroplast NAD(P)H dehydrogenase complex | chrC:119244-119762 REVERSEmoderately similar to ( 368) NDHI_MAIZE NAD(P)H-quinone oxidoreductase subunit I, chloroplast (EC 1.6.5.-) (NAD(P)H dehydrogenase subunit I) (NDH subunit I) (NADH-plastoquinone oxidoreductase subunit I) - Zea mays (Maize)moderately similar to ( 354)…	ATCG01090.1	0	NADPH dehydrogenases	LOC_Os10g21398.1	NADPH-dependent oxidoreductase, putative, expressed	GO:0051536	'1.1.40'	'PS.lightreaction.cyclic electron flow-chlororespiration'
32	GRMZM2G358205_T01	-5.21655	0.001059	GRMZM2G358205	GRMZM2G358205_T01	GRMZM2G358205_P01	grmzm2g358205_t01|pacid:20880203	highly similar to ( 712) ATCG01010 | Symbols: NDHF | Chloroplast encoded NADH dehydrogenase unit. | chrC:110398-112638 REVERSEnearly identical (1077) NU5C_MAIZE NAD(P)H-quinone oxidoreductase chain 5, chloroplast (EC 1.6.5.-) (NAD(P)H dehydrogenase, chain 5) (NADH-plastoquinone oxidoreductase chain 5) - Zea mays (Maize)highly similar to ( 951) loc_osp1g00880 11562.m00079 protein NADH dehydrogenas…	ATCG01010.1	0	NADH-Ubiquinone oxidoreductase (complex I), chain 5 protein	LOC_Os10g21418.1	NADPH-dependent oxidoreductase, putative, expressed	GO:0008137,GO:0055114,GO:0042773	'1.1.40'	'PS.lightreaction.cyclic electron flow-chlororespiration'
33	GRMZM5G853723_T01	-5.15283	0.001059	GRMZM5G853723	GRMZM5G853723_T01	GRMZM5G853723_P01	grmzm5g853723_t01|pacid:20871645	highly similar to ( 713) ATCG01110 | Symbols: NDHH | Encodes the 49KDa plastid NAD(P)H dehydrogenase subunit H protein. Its transcription is regulated by an ndhF-specific plastid sigma factor, SIG4. | chrC:122011-123192 REVERSEhighly similar to ( 807) NDHH_MAIZE NAD(P)H-quinone oxidoreductase chain H, chloroplast (EC 1.6.5.-) (NAD(P)H dehydrogenase, chain H) (NADH-plastoquinone oxidoreductase 49 …	ATCG01110.1	0	NAD(P)H dehydrogenase subunit H	LOC_Os04g16732.1	NADPH-dependent oxidoreductase, putative, expressed	GO:0016651,GO:0048038,GO:0051287,GO:0055114	'1.1.40'	'PS.lightreaction.cyclic electron flow-chlororespiration'
34	GRMZM2G176216_T02	-4.89955	0.001455	GRMZM2G176216	GRMZM2G176216_T02	GRMZM2G176216_P02	grmzm2g176216_t02|pacid:20844685	highly similar to ( 682) ATCG01010 | Symbols: NDHF | Chloroplast encoded NADH dehydrogenase unit. | chrC:110398-112638 REVERSEhighly similar to ( 927) NU5C_MAIZE NAD(P)H-quinone oxidoreductase chain 5, chloroplast (EC 1.6.5.-) (NAD(P)H dehydrogenase, chain 5) (NADH-plastoquinone oxidoreductase chain 5) - Zea mays (Maize)highly similar to ( 875) loc_osp1g00880 11562.m00079 protein NADH dehydrogena…	ATCG01010.1	0	NADH-Ubiquinone oxidoreductase (complex I), chain 5 protein	LOC_Os10g21418.1	NADPH-dependent oxidoreductase, putative, expressed	GO:0008137,GO:0055114,GO:0042773	'1.1.40'	'PS.lightreaction.cyclic electron flow-chlororespiration'
35	GRMZM5G894515_T01	-4.829	0.001455	GRMZM5G894515	GRMZM5G894515_T01	GRMZM5G894515_P01	grmzm5g894515_t01|pacid:20871680	highly similar to ( 832) ATCG01010 | Symbols: NDHF | Chloroplast encoded NADH dehydrogenase unit. | chrC:110398-112638 REVERSEnearly identical (1275) NU5C_MAIZE NAD(P)H-quinone oxidoreductase chain 5, chloroplast (EC 1.6.5.-) (NAD(P)H dehydrogenase, chain 5) (NADH-plastoquinone oxidoreductase chain 5) - Zea mays (Maize)nearly identical (1130) loc_osp1g00880 11562.m00079 protein NADH dehydrogenase…	ATCG01010.1	0	NADH-Ubiquinone oxidoreductase (complex I), chain 5 protein	LOC_Os10g21418.1	NADPH-dependent oxidoreductase, putative, expressed	GO:0008137,GO:0055114,GO:0042773	'1.1.40'	'PS.lightreaction.cyclic electron flow-chlororespiration'
36	GRMZM5G874448_T01	-4.73727	0.002464	GRMZM5G874448	GRMZM5G874448_T01	GRMZM5G874448_P01	grmzm5g874448_t01|pacid:20871683	moderately similar to ( 457) ATCG01100 | Symbols: NDHA | NADH dehydrogenase ND1 | chrC:119847-122009 REVERSEhighly similar to ( 573) NU1C_MAIZE NAD(P)H-quinone oxidoreductase subunit 1, chloroplast (EC 1.6.5.-) (NAD(P)H dehydrogenase subunit 1) (NDH subunit 1) (NADH-plastoquinone oxidoreductase subunit 1) - Zea mays (Maize)highly similar to ( 562) loc_osp1g00960 11562.m00087 protein NADH dehydrog…	ATCG01100.1	0	NADH dehydrogenase family protein	LOC_Os10g21396.1	NADPH-dependent oxidoreductase, putative, expressed	GO:0055114,GO:0016020	'1.1.40'	'PS.lightreaction.cyclic electron flow-chlororespiration'
37	GRMZM5G835775_T01	-4.57877	0.005127	GRMZM5G835775	GRMZM5G835775_T01	GRMZM5G835775_P01	grmzm5g835775_t01|pacid:20871681	very weakly similar to (93.2) NU4LC_MAIZE NAD(P)H-quinone oxidoreductase chain 4L, chloroplast (EC 1.6.5.-) (NAD(P)H dehydrogenase, chain 4L) (NADH-plastoquinone oxidoreductase chain 4L) - Zea mays (Maize)very weakly similar to (92.0) loc_osp1g00930 11562.m00084 protein NADH dehydrogenase subunit 4LndhE PRK05715 NuoK no original description	ATCG01070.1	0	NADH-ubiquinone/plastoquinone oxidoreductase chain 4L	LOC_Os10g21404.1	NADPH-dependent oxidoreductase, putative	GO:0016651,GO:0042773,GO:0055114	'1.1.40'	'PS.lightreaction.cyclic electron flow-chlororespiration'
38	GRMZM2G134325_T01	-4.4041	0.008484	GRMZM2G134325	GRMZM2G134325_T01	GRMZM2G134325_P01	grmzm2g134325_t01|pacid:20824072	very weakly similar to (95.1) NU4LC_SACOF NAD(P)H-quinone oxidoreductase chain 4L, chloroplast (EC 1.6.5.-) (NAD(P)H dehydrogenase, chain 4L) (NADH-plastoquinone oxidoreductase chain 4L) - Saccharum officinarum (Sugarcane)very weakly similar to (95.1) loc_osp1g00930 11562.m00084 protein NADH dehydrogenase subunit 4LndhE PRK05715 NuoK no original description	ATCG01070.1	0	NADH-ubiquinone/plastoquinone oxidoreductase chain 4L	LOC_Os10g21404.1	NADPH-dependent oxidoreductase, putative	GO:0016651,GO:0042773,GO:0055114	'1.1.40'	'PS.lightreaction.cyclic electron flow-chlororespiration'
39	GRMZM2G405584_T01	-3.60221	0.003993	GRMZM2G405584	GRMZM2G405584_T01	GRMZM2G405584_P01	grmzm2g405584_t01|pacid:20874171	highly similar to ( 834) ATCG01010 | Symbols: NDHF | Chloroplast encoded NADH dehydrogenase unit. | chrC:110398-112638 REVERSEnearly identical (1274) NU5C_MAIZE NAD(P)H-quinone oxidoreductase chain 5, chloroplast (EC 1.6.5.-) (NAD(P)H dehydrogenase, chain 5) (NADH-plastoquinone oxidoreductase chain 5) - Zea mays (Maize)nearly identical (1130) loc_osp1g00880 11562.m00079 protein NADH dehydrogenase…	ATCG01010.1	0	NADH-Ubiquinone oxidoreductase (complex I), chain 5 protein	LOC_Os10g21418.1	NADPH-dependent oxidoreductase, putative, expressed	GO:0008137,GO:0055114,GO:0042773	'1.1.40'	'PS.lightreaction.cyclic electron flow-chlororespiration'
40	GRMZM2G075144_T01	-2.53426	0.033321	GRMZM2G075144	GRMZM2G075144_T01	GRMZM2G075144_P01	grmzm2g075144_t01|pacid:20828980	moderately similar to ( 252) ATCG01250 | Symbols: NDHB.2 | NADH dehydrogenase ND2 | chrC:141854-143708 FORWARDmoderately similar to ( 266) NU2C_SACOF NAD(P)H-quinone oxidoreductase chain 2, chloroplast (EC 1.6.5.-) (NAD(P)H dehydrogenase, chain 2) (NADH-plastoquinone oxidoreductase chain 2) - Saccharum officinarum (Sugarcane)moderately similar to ( 281) loc_os02g24580 12002.m07605 protein NAD(P)H…	ATCG00890.1	0	NADH-Ubiquinone/plastoquinone (complex I) protein	LOC_Os08g15248.1	NADPH-dependent oxidoreductase, putative, expressed	GO:0008137,GO:0055114	'1.1.40'	'PS.lightreaction.cyclic electron flow-chlororespiration'
41	GRMZM2G427444_T02	-2.45446	0.036732	GRMZM2G427444	GRMZM2G427444_T02	GRMZM2G427444_P02	grmzm2g427444_t02|pacid:20877022	highly similar to ( 588) ATCG01250 | Symbols: NDHB.2 | NADH dehydrogenase ND2 | chrC:141854-143708 FORWARDhighly similar to ( 828) NU2C_SACOF NAD(P)H-quinone oxidoreductase chain 2, chloroplast (EC 1.6.5.-) (NAD(P)H dehydrogenase, chain 2) (NADH-plastoquinone oxidoreductase chain 2) - Saccharum officinarum (Sugarcane)highly similar to ( 823) loc_osp1g01060 11562.m00096 protein NADH dehydrogenase …	ATCG00890.1	0	NADH-Ubiquinone/plastoquinone (complex I) protein	LOC_Os04g16854.1	NADPH-dependent oxidoreductase, putative, expressed	GO:0008137,GO:0055114	'1.1.40'	'PS.lightreaction.cyclic electron flow-chlororespiration'
42	GRMZM2G059083_T05	2.16931	0.031979	GRMZM2G059083	GRMZM2G059083_T05	GRMZM2G059083_P05	grmzm2g059083_t05|pacid:20830157	weakly similar to ( 157) AT5G66190 | Symbols: ATLFNR1 | FNR1 (FERREDOXIN-NADP(+)-OXIDOREDUCTASE 1); NADPH dehydrogenase/ electron transporter, transferring electrons within the cyclic electron transport pathway of photosynthesis/ electron transporter, transferring electrons within the noncyclic electron transp | chr5:26451203-26452616 REVERSEweakly similar to ( 155) FENR_MESCR Ferredoxin--NADP re…	AT5G66190.1	ATLFNR1,FNR1	ferredoxin-NADP(+)-oxidoreductase 1	LOC_Os02g01340.2	ferredoxin--NADP reductase, chloroplast precursor, putative, expressed	GO:0016491,GO:0055114	'1.1.5.3'	'PS.lightreaction.other electron carrier (ox/red).ferredoxin reductase'
43	GRMZM2G448142_T01	-10.1661	0.001059	GRMZM2G448142	GRMZM2G448142_T01	GRMZM2G448142_P01	grmzm2g448142_t01|pacid:20870252	moderately similar to ( 350) ATCG00430 | Symbols: PSBG | Encodes a protein which was originally thought to be part of photosystem II but its wheat homolog was later shown to encode for subunit K of NADH dehydrogenase. | chrC:49257-49934 REVERSEmoderately similar to ( 440) NDHK_SACOF NAD(P)H-quinone oxidoreductase chain K, chloroplast (EC 1.6.5.-) (NAD(P)H dehydrogenase, chain K) (NADH-plastoquino…	ATCG00430.1	0	photosystem II reaction center protein G	LOC_Os01g58022.1	NADPH-dependent oxidoreductase, putative, expressed	GO:0051536,GO:0055114	'1.1.6'	'PS.lightreaction.NADH DH'
44	GRMZM2G070685_T01	-8.88859	0.001059	GRMZM2G070685	GRMZM2G070685_T01	GRMZM2G070685_P01	grmzm2g070685_t01|pacid:20870311	weakly similar to ( 150) ATCG00420 | Symbols: NDHJ | Encodes NADH dehydrogenase subunit J. Its transcription is increased upon sulfur depletion. | chrC:48677-49153 REVERSEweakly similar to ( 193) NDHJ_SACOF NAD(P)H-quinone oxidoreductase chain J, chloroplast (EC 1.6.5.-) (NAD(P)H dehydrogenase, chain J) (NADH-plastoquinone oxidoreductase subunit J) - Saccharum officinarum (Sugarcane)weakly simila…	ATCG00420.1	0	NADH dehydrogenase subunit J	LOC_Os10g38212.1	NADPH-dependent oxidoreductase, putative, expressed	GO:0008137,GO:0055114	'1.1.6'	'PS.lightreaction.NADH DH'
45	GRMZM2G154667_T01	-5.88628	0.001455	GRMZM2G154667	GRMZM2G154667_T01	GRMZM2G154667_P01	grmzm2g154667_t01|pacid:20872299	very weakly similar to (95.1) IF1C_MAIZE Translation initiation factor IF-1, chloroplast - Zea mays (Maize)very weakly similar to (94.7) loc_osp1g00690 11562.m00060 protein translation initiation factor 1infA ndhJ no original description	ATCG00420.1	0	NADH dehydrogenase subunit J	LOC_Os04g16834.1	translation initiation factor IF-1, chloroplast, putative, expressed	GO:0003723,GO:0003743,GO:0006413	'1.1.6'	'PS.lightreaction.NADH DH'
46	GRMZM2G335564_T01	-5.68992	0.002464	GRMZM2G335564	GRMZM2G335564_T01	GRMZM2G335564_P01	grmzm2g335564_t01|pacid:20843167	weakly similar to ( 190) ATCG01080 | Symbols: NDHG | NADH dehydrogenase ND6 | chrC:118377-118907 REVERSEmoderately similar to ( 261) NU6C_SACOF NAD(P)H-quinone oxidoreductase chain 6, chloroplast (EC 1.6.5.-) (NAD(P)H dehydrogenase, chain 6) (NADH-plastoquinone oxidoreductase chain 6) - Saccharum officinarum (Sugarcane)moderately similar to ( 249) loc_os02g24574 12002.m100730 protein NAD(P)H-depe…	ATCG01080.1	0	NADH:ubiquinone/plastoquinone oxidoreductase, chain 6	LOC_Os10g21402.1	NADPH-dependent oxidoreductase, putative	GO:0008137,GO:0055114	'1.1.6'	'PS.lightreaction.NADH DH'
47	GRMZM5G864407_T01	-5.1877	0.002464	GRMZM5G864407	GRMZM5G864407_T01	GRMZM5G864407_P01	grmzm5g864407_t01|pacid:20871654	weakly similar to ( 190) ATCG01080 | Symbols: NDHG | NADH dehydrogenase ND6 | chrC:118377-118907 REVERSEmoderately similar to ( 261) NU6C_SACOF NAD(P)H-quinone oxidoreductase chain 6, chloroplast (EC 1.6.5.-) (NAD(P)H dehydrogenase, chain 6) (NADH-plastoquinone oxidoreductase chain 6) - Saccharum officinarum (Sugarcane)moderately similar to ( 249) loc_os02g24574 12002.m100730 protein NAD(P)H-depe…	ATCG01080.1	0	NADH:ubiquinone/plastoquinone oxidoreductase, chain 6	LOC_Os10g21402.1	NADPH-dependent oxidoreductase, putative	GO:0008137,GO:0055114	'1.1.6'	'PS.lightreaction.NADH DH'
48	GRMZM2G175383_T01	-4.64532	0.001557	GRMZM2G175383	GRMZM2G175383_T01	GRMZM2G175383_P01	grmzm2g175383_t01|pacid:20862729	weakly similar to ( 139) ATCG00420 | Symbols: NDHJ | Encodes NADH dehydrogenase subunit J. Its transcription is increased upon sulfur depletion. | chrC:48677-49153 REVERSEweakly similar to ( 160) NDHJ_SACOF NAD(P)H-quinone oxidoreductase chain J, chloroplast (EC 1.6.5.-) (NAD(P)H dehydrogenase, chain J) (NADH-plastoquinone oxidoreductase subunit J) - Saccharum officinarum (Sugarcane)weakly simila…	ATCG00420.1	0	NADH dehydrogenase subunit J	LOC_Os10g21258.1	NADPH-dependent oxidoreductase, putative, expressed	GO:0008137,GO:0055114	'1.1.6'	'PS.lightreaction.NADH DH'
49	GRMZM2G394607_T01	-3.69668	0.001557	GRMZM2G394607	GRMZM2G394607_T01	GRMZM2G394607_P01	grmzm2g394607_t01|pacid:20869197	moderately similar to ( 240) ATCG00420 | Symbols: NDHJ | Encodes NADH dehydrogenase subunit J. Its transcription is increased upon sulfur depletion. | chrC:48677-49153 REVERSEmoderately similar to ( 294) NDHJ_SACOF NAD(P)H-quinone oxidoreductase chain J, chloroplast (EC 1.6.5.-) (NAD(P)H dehydrogenase, chain J) (NADH-plastoquinone oxidoreductase subunit J) - Saccharum officinarum (Sugarcane)moder…	ATCG00420.1	0	NADH dehydrogenase subunit J	LOC_Os10g38212.1	NADPH-dependent oxidoreductase, putative, expressed	GO:0008137,GO:0055114	'1.1.6'	'PS.lightreaction.NADH DH'
50	GRMZM5G800096_T01	-3.34679	0.004215	GRMZM5G800096	GRMZM5G800096_T01	GRMZM5G800096_P01	grmzm5g800096_t01|pacid:20871669	highly similar to ( 667) ATCG01050 | Symbols: NDHD | Represents a plastid-encoded subunit of a NAD(P)H dehydrogenase complex. Its mRNA is edited at four positions. Translation data is not available for this gene. | chrC:115665-117185 REVERSEhighly similar to ( 850) NU4C_MAIZE NAD(P)H-quinone oxidoreductase chain 4, chloroplast (EC 1.6.5.-) (NAD(P)H dehydrogenase, chain 4) (NADH-plastoquinone oxid…	ATCG01050.1	0	NADH-Ubiquinone/plastoquinone (complex I) protein	LOC_Os06g46435.1	NADPH-dependent oxidoreductase, putative, expressed	GO:0008137,GO:0055114	'1.1.6'	'PS.lightreaction.NADH DH'
51	GRMZM5G800980_T01	-2.97852	0.00442	GRMZM5G800980	GRMZM5G800980_T01	GRMZM5G800980_P01	grmzm5g800980_t01|pacid:20871671	moderately similar to ( 350) ATCG00430 | Symbols: PSBG | Encodes a protein which was originally thought to be part of photosystem II but its wheat homolog was later shown to encode for subunit K of NADH dehydrogenase. | chrC:49257-49934 REVERSEmoderately similar to ( 448) NDHK_MAIZE NAD(P)H-quinone oxidoreductase chain K, chloroplast (EC 1.6.5.-) (NAD(P)H dehydrogenase, chain K) (NADH-plastoquino…	ATCG00430.1	0	photosystem II reaction center protein G	LOC_Os01g58022.1	NADPH-dependent oxidoreductase, putative, expressed	GO:0051536,GO:0055114	'1.1.6'	'PS.lightreaction.NADH DH'
52	GRMZM2G003230_T01	-2.96032	0.003378	GRMZM2G003230	GRMZM2G003230_T01	GRMZM2G003230_P01	grmzm2g003230_t01|pacid:20867925	weakly similar to ( 137) ATCG00420 | Symbols: NDHJ | Encodes NADH dehydrogenase subunit J. Its transcription is increased upon sulfur depletion. | chrC:48677-49153 REVERSEweakly similar to ( 157) NDHJ_SACOF NAD(P)H-quinone oxidoreductase chain J, chloroplast (EC 1.6.5.-) (NAD(P)H dehydrogenase, chain J) (NADH-plastoquinone oxidoreductase subunit J) - Saccharum officinarum (Sugarcane)weakly simila…	ATCG00420.1	0	NADH dehydrogenase subunit J	LOC_Os10g21258.1	NADPH-dependent oxidoreductase, putative, expressed	GO:0008137,GO:0055114	'1.1.6'	'PS.lightreaction.NADH DH'
53	GRMZM2G304947_T01	-2.56457	0.00469	GRMZM2G304947	GRMZM2G304947_T01	GRMZM2G304947_P01	grmzm2g304947_t01|pacid:20821739	moderately similar to ( 295) ATCG00430 | Symbols: PSBG | Encodes a protein which was originally thought to be part of photosystem II but its wheat homolog was later shown to encode for subunit K of NADH dehydrogenase. | chrC:49257-49934 REVERSEmoderately similar to ( 346) NDHK_SACOF NAD(P)H-quinone oxidoreductase chain K, chloroplast (EC 1.6.5.-) (NAD(P)H dehydrogenase, chain K) (NADH-plastoquino…	ATCG00430.1	0	photosystem II reaction center protein G	LOC_Os01g58022.1	NADPH-dependent oxidoreductase, putative, expressed	GO:0051536,GO:0055114	'1.1.6'	'PS.lightreaction.NADH DH'
54	GRMZM2G404025_T01	-2.21219	0.011202	GRMZM2G404025	GRMZM2G404025_T01	GRMZM2G404025_P01	grmzm2g404025_t01|pacid:20825719	moderately similar to ( 269) ATCG00420 | Symbols: NDHJ | Encodes NADH dehydrogenase subunit J. Its transcription is increased upon sulfur depletion. | chrC:48677-49153 REVERSEmoderately similar to ( 325) NDHJ_SACOF NAD(P)H-quinone oxidoreductase chain J, chloroplast (EC 1.6.5.-) (NAD(P)H dehydrogenase, chain J) (NADH-plastoquinone oxidoreductase subunit J) - Saccharum officinarum (Sugarcane)moder…	ATCG00420.1	0	NADH dehydrogenase subunit J	LOC_Os10g38212.1	NADPH-dependent oxidoreductase, putative, expressed	GO:0008137,GO:0055114	'1.1.6'	'PS.lightreaction.NADH DH'
55	GRMZM2G074282_T03	-2.08901	0.045327	GRMZM2G074282	GRMZM2G074282_T03	GRMZM2G074282_P03	grmzm2g074282_t03|pacid:20879919	moderately similar to ( 242) AT1G68010 | Symbols: HPR | HPR; glycerate dehydrogenase/ poly(U) binding | chr1:25493418-25495720 FORWARDmoderately similar to ( 249) DHGY_CUCSA Glycerate dehydrogenase (EC 1.1.1.29) (NADH-dependent hydroxypyruvate reductase) (HPR) (GDH) - Cucumis sativus (Cucumber)moderately similar to ( 281) loc_os02g01150 12002.m33493 protein hydroxypyruvate reductase, putative, ex…	AT1G68010.2	ATHPR1,HPR	hydroxypyruvate reductase	LOC_Os02g01150.1	erythronate-4-phosphate dehydrogenase domain containing protein, expressed	GO:0016616,GO:0051287,GO:0008152,GO:0055114	'1.2.6'	'PS.photorespiration.hydroxypyruvate reductase'
56	GRMZM2G040090_T02	3.07282	0.014384	GRMZM2G040090	GRMZM2G040090_T02	GRMZM2G040090_P02	grmzm2g040090_t02|pacid:20832076	weakly similar to ( 122) AT2G45630 | Symbols: | oxidoreductase family protein | chr2:18796000-18797089 FORWARDweakly similar to ( 153) loc_os04g01674 12004.m05484 protein glyoxylate reductase, putative, expressedLdhA 2-Hacid_dh 2-Hacid_dh_C SerA PRK08410 PRK06487 PRK06932 no original description	AT1G12550.1	0	D-isomer specific 2-hydroxyacid dehydrogenase family protein	LOC_Os04g01674.1	erythronate-4-phosphate dehydrogenase domain containing protein, expressed	GO:0016616,GO:0048037,GO:0055114	'1.2.6'	'PS.photorespiration.hydroxypyruvate reductase'
57	GRMZM2G018786_T04	-2.12808	0.022835	GRMZM2G018786	GRMZM2G018786_T04	GRMZM2G018786_P04	grmzm2g018786_t04|pacid:20822772	moderately similar to ( 469) AT1G80380 | Symbols: | phosphoribulokinase/uridine kinase-related | chr1:30217895-30219784 FORWARDhighly similar to ( 544) loc_os01g48990 12001.m150688 protein protein Kinase C630.09c, putative, expressedCOG4240 no original description	AT1G80380.2	0	P-loop containing nucleoside triphosphate hydrolases superfamily protein	LOC_Os01g48990.1	uncharacterized kinase mug58, putative, expressed	GO:0005524,GO:0016301,GO:0008152	'1.2.7'	'PS.photorespiration.glycerate kinase'
58	GRMZM2G113033_T01	-2.06863	0.00469	GRMZM2G113033	GRMZM2G113033_T01	GRMZM2G113033_P01	grmzm2g113033_t01|pacid:20842799	moderately similar to ( 229) AT5G38410 | Symbols: | ribulose bisphosphate carboxylase small chain 3B / RuBisCO small subunit 3B (RBCS-3B) (ATS3B) | chr5:15377501-15378306 REVERSEmoderately similar to ( 340) RBS_MAIZE Ribulose bisphosphate carboxylase small chain, chloroplast precursor (EC 4.1.1.39) (RuBisCO small subunit) - Zea mays (Maize)moderately similar to ( 284) loc_os12g19381 12012.m27010 …	AT5G38410.3	0	Ribulose bisphosphate carboxylase (small chain) family protein	LOC_Os12g19381.1	ribulose bisphosphate carboxylase small chain, chloroplast precursor, putative, expressed	0	'1.3.2'	'PS.calvin cycle.rubisco small subunit'
59	GRMZM2G370275_T01	-2.5747	0.003292	GRMZM2G370275	GRMZM2G370275_T01	GRMZM2G370275_P01	grmzm2g370275_t01|pacid:20863718	weakly similar to ( 132) AT3G55440 | Symbols: ATCTIMC, TPI | TPI (TRIOSEPHOSPHATE ISOMERASE); triose-phosphate isomerase | chr3:20553794-20556078 FORWARDweakly similar to ( 166) TPIS_MAIZE Triosephosphate isomerase, cytosolic (EC 5.3.1.1) (TIM) (Triose-phosphate isomerase) - Zea mays (Maize)weakly similar to ( 149) loc_os01g05490 12001.m42862 protein triosephosphate isomerase, cytosolic, putative…	AT3G55440.1	ATCTIMC,CYTOTPI,TPI	triosephosphate isomerase	LOC_Os01g05490.1	triosephosphate isomerase, cytosolic, putative, expressed	GO:0004807,GO:0008152	'1.3.5'	'PS.calvin cycle.TPI'
60	GRMZM2G322953_T03	-2.79804	0.044814	GRMZM2G322953	GRMZM2G322953_T03	GRMZM2G322953_P03	grmzm2g322953_t03|pacid:20849992	moderately similar to ( 344) AT1G43670 | Symbols: | fructose-1,6-bisphosphatase, putative / D-fructose-1,6-bisphosphate 1-phosphohydrolase, putative / FBPase, putative | chr1:16468184-16470347 FORWARDmoderately similar to ( 378) F16P2_SACHY Fructose-1,6-bisphosphatase, cytosolic (EC 3.1.3.11) (D-fructose-1,6-bisphosphate 1-phosphohydrolase) (FBPase) - Saccharum hybrid (Sugarcane)moderately simila…	AT1G43670.1	0	Inositol monophosphatase family protein	LOC_Os05g36270.1	fructose-1,6-bisphosphatase, putative, expressed	GO:0042132,GO:0042578,GO:0005975	'1.3.7'	'PS.calvin cycle.FBPase'
61	GRMZM2G008507_T01	2.77508	0.002647	GRMZM2G008507	GRMZM2G008507_T01	GRMZM2G008507_P01	grmzm2g008507_t01|pacid:20860072	nearly identical (1078) AT4G10120 | Symbols: ATSPS4F | ATSPS4F; transferase, transferring glycosyl groups | chr4:6315033-6319785 FORWARDhighly similar to ( 950) SPS_MAIZE Sucrose-phosphate synthase (EC 2.4.1.14) (UDP-glucose-fructose-phosphate glucosyltransferase) - Zea mays (Maize)nearly identical (1455) loc_os11g12810 12011.m05473 protein sucrose-phosphate synthase, putative, expressedRfaG Glyc…	AT4G10120.1	ATSPS4F	Sucrose-phosphate synthase family protein	LOC_Os11g12810.1	sucrose-phosphate synthase, putative, expressed	GO:0009058	'2.1.1.1'	'major CHO metabolism.synthesis.sucrose.SPS'
62	GRMZM2G322953_T01	-2.0401	0.024351	GRMZM2G322953	GRMZM2G322953_T01	GRMZM2G322953_P01	grmzm2g322953_t01|pacid:20849994	weakly similar to ( 131) AT1G43670 | Symbols: | fructose-1,6-bisphosphatase, putative / D-fructose-1,6-bisphosphate 1-phosphohydrolase, putative / FBPase, putative | chr1:16468184-16470347 FORWARDweakly similar to ( 137) F16P2_SACHY Fructose-1,6-bisphosphatase, cytosolic (EC 3.1.3.11) (D-fructose-1,6-bisphosphate 1-phosphohydrolase) (FBPase) - Saccharum hybrid (Sugarcane)weakly similar to ( 141) …	AT1G43670.1	0	Inositol monophosphatase family protein	LOC_Os05g36270.1	fructose-1,6-bisphosphatase, putative, expressed	GO:0042132,GO:0042578,GO:0005975	'2.1.1.3'	'major CHO metabolism.synthesis.sucrose.FBPase'
63	GRMZM2G100828_T01	1.99711	0.008761	GRMZM2G100828	GRMZM2G100828_T01	GRMZM2G100828_P01	grmzm2g100828_t01|pacid:20834677	weakly similar to ( 181) AT3G23640 | Symbols: HGL1 | HGL1 (heteroglycan glucosidase 1); hydrolase, hydrolyzing O-glycosyl compounds | chr3:8502355-8509358 FORWARDmoderately similar to ( 207) loc_os07g23880 12007.m06666 protein alpha-glucosidase 2, putative, expressed no original description	AT3G23640.1	HGL1	heteroglycan glucosidase 1	LOC_Os07g23880.1	glycosyl hydrolase, family 31, putative, expressed	0	'2.2.2.1'	'major CHO metabolism.degradation.starch.starch cleavage'
64	GRMZM2G450125_T02	6.00579	0.001059	GRMZM2G450125	GRMZM2G450125_T02	GRMZM2G450125_P02	grmzm2g450125_t02|pacid:20865669	highly similar to ( 540) AT3G23920 | Symbols: BAM1, BMY7, TR-BAMY | BAM1 (BETA-AMYLASE 1); beta-amylase | chr3:8641722-8644199 FORWARDmoderately similar to ( 349) AMYB_SOYBN Beta-amylase (EC 3.2.1.2) (1,4-alpha-D-glucan maltohydrolase) - Glycine max (Soybean)highly similar to ( 669) loc_os03g04770 12003.m06004 protein beta-amylase, putative, expressedGlyco_hydro_14 no original description	AT3G23920.1	BAM1,BMY7,TR-BAMY	beta-amylase 1	LOC_Os03g04770.1	beta-amylase, putative, expressed	GO:0016161,GO:0000272	'2.2.2.1.2'	'major CHO metabolism.degradation.starch.starch cleavage.beta amylase'
65	GRMZM2G450125_T01	6.10894	0.001059	GRMZM2G450125	GRMZM2G450125_T01	GRMZM2G450125_P01	grmzm2g450125_t01|pacid:20865668	highly similar to ( 686) AT3G23920 | Symbols: BAM1, BMY7, TR-BAMY | BAM1 (BETA-AMYLASE 1); beta-amylase | chr3:8641722-8644199 FORWARDmoderately similar to ( 451) AMYB_SOYBN Beta-amylase (EC 3.2.1.2) (1,4-alpha-D-glucan maltohydrolase) - Glycine max (Soybean)highly similar to ( 850) loc_os03g04770 12003.m06004 protein beta-amylase, putative, expressedGlyco_hydro_14 no original description	AT3G23920.1	BAM1,BMY7,TR-BAMY	beta-amylase 1	LOC_Os03g04770.1	beta-amylase, putative, expressed	GO:0016161,GO:0000272	'2.2.2.1.2'	'major CHO metabolism.degradation.starch.starch cleavage.beta amylase'
66	GRMZM2G361984_T01	-2.75431	0.008599	GRMZM2G361984	GRMZM2G361984_T01	GRMZM2G361984_P01	grmzm2g361984_t01|pacid:20835419	moderately similar to ( 383) AT2G47180 | Symbols: AtGolS1 | AtGolS1 (Arabidopsis thaliana galactinol synthase 1); transferase, transferring glycosyl groups / transferase, transferring hexosyl groups | chr2:19369049-19370372 REVERSEmoderately similar to ( 396) loc_os07g48830 12007.m09092 protein galactinol synthase 3, putative, expressedGlyco_transf_8 no original description	AT2G47180.1	AtGolS1,GolS1	galactinol synthase 1	LOC_Os07g48830.1	glycosyl transferase 8 domain containing protein, putative, expressed	GO:0016757	'3.1.1.2'	'minor CHO metabolism.raffinose family.galactinol synthases.putative'
67	GRMZM2G123511_T01	-3.09855	0.013644	GRMZM2G123511	GRMZM2G123511_T01	GRMZM2G123511_P01	grmzm2g123511_t01|pacid:20859020	moderately similar to ( 318) AT2G18700 | Symbols: ATTPS11, TPS11, ATTPSB | ATTPS11; transferase, transferring glycosyl groups | chr2:8109043-8111799 FORWARDmoderately similar to ( 439) loc_os08g34580 12008.m26506 protein trehalose-6-phosphate synthase, putative, expressedGlyco_transf_20 OtsA PRK10117 no original description	AT4G17770.1	ATTPS5,TPS5	trehalose phosphatase/synthase 5	LOC_Os02g54820.1	trehalose-6-phosphate synthase, putative, expressed	GO:0003824,GO:0005992	'3.2.1'	minor CHO metabolism.trehalose.TPS'
68	GRMZM2G099860_T03	-2.12658	0.01351	GRMZM2G099860	GRMZM2G099860_T03	GRMZM2G099860_P03	grmzm2g099860_t03|pacid:20867383	highly similar to ( 961) AT1G68020 | Symbols: ATTPS6, TPS6 | ATTPS6; alpha,alpha-trehalose-phosphate synthase (UDP-forming)/ transferase, transferring glycosyl groups / trehalose-phosphatase | chr1:25497493-25500241 FORWARDnearly identical (1145) loc_os03g12360 12003.m101250 protein trehalose-6-phosphate synthase, putative, expressedGlyco_transf_20 OtsA PRK10117 no original description	AT1G68020.1	ATTPS6,TPS6	UDP-Glycosyltransferase / trehalose-phosphatase family protein	LOC_Os03g12360.1	trehalose-6-phosphate synthase, putative, expressed	GO:0003824,GO:0005992	'3.2.1'	'minor CHO metabolism.trehalose.TPS'
69	GRMZM5G840145_T02	-2.1269	0.036644	GRMZM5G840145	GRMZM5G840145_T02	GRMZM5G840145_P02	grmzm5g840145_t02|pacid:20832836	moderately similar to ( 366) AT2G22190 | Symbols: | catalytic/ trehalose-phosphatase | chr2:9433897-9436482 REVERSEmoderately similar to ( 402) loc_os07g43160 12007.m08544 protein expressed proteinTrehalose_PPase OtsB PRK10187 no original description	AT2G22190.1	0	Haloacid dehalogenase-like hydrolase (HAD) superfamily protein	LOC_Os07g43160.1	uncharacterized glycosyl hydrolase Rv2006/MT2062, putative, expressed	GO:0003824,GO:0005992	'3.2.2'	'minor CHO metabolism.trehalose.TPP'
70	GRMZM2G056629_T03	-2.42528	0.031288	GRMZM2G056629	GRMZM2G056629_T03	GRMZM2G056629_P03	grmzm2g056629_t03|pacid:20879084	weakly similar to ( 105) AT5G15140 | Symbols: | aldose 1-epimerase family protein | chr5:4908686-4910670 FORWARDweakly similar to ( 169) loc_os02g36600 12002.m08747 protein aldose 1-epimerase precursor, putative, expressedgalM Aldose_epim no original description	AT3G47800.1	0	Galactose mutarotase-like superfamily protein	LOC_Os02g36600.1	aldose 1-epimerase, putative, expressed	GO:0016853,GO:0005975	'3.5'	'minor CHO metabolism.others'
71	GRMZM2G004087_T01	2.18965	0.012153	GRMZM2G004087	GRMZM2G004087_T01	GRMZM2G004087_P01	grmzm2g004087_t01|pacid:20883222	highly similar to ( 587) AT5G13000 | Symbols: ATGSL12, gsl12 | ATGSL12 (glucan synthase-like 12); 1,3-beta-glucan synthase/ transferase, transferring glycosyl groups | chr5:4110445-4121202 REVERSEhighly similar to ( 624) loc_os06g51270 12006.m09650 protein CALS1, putative, expressed no original description	AT5G13000.1	ATGSL12,gsl12	glucan synthase-like 12	LOC_Os06g51270.1	1,3-beta-glucan synthase component domain containing protein, expressed	0	'3.6'	'minor CHO metabolism.callose'
72	GRMZM2G023003_T01	3.24749	0.029018	GRMZM2G023003	GRMZM2G023003_T01	GRMZM2G023003_P01	grmzm2g023003_t01|pacid:20883342	moderately similar to ( 323) AT1G05570 | Symbols: CALS1, GSL06, ATGSL6, ATGSL06, GSL6 | CALS1 (CALLOSE SYNTHASE 1); 1,3-beta-glucan synthase/ transferase, transferring glycosyl groups | chr1:1647880-1658677 REVERSEmoderately similar to ( 392) loc_os02g14900 12002.m06734 protein 1,3-beta-glucan synthase component family protein, expressed no original description	AT1G05570.1	ATGSL06,ATGSL6,CALS1,GSL06,GSL6	callose synthase 1	LOC_Os06g51270.1	1,3-beta-glucan synthase component domain containing protein, expressed	0	'3.6'	'minor CHO metabolism.callose'
73	GRMZM2G022841_T01	3.47024	0.003378	GRMZM2G022841	GRMZM2G022841_T01	GRMZM2G022841_P01	grmzm2g022841_t01|pacid:20825717	weakly similar to ( 124) AT1G06490 | Symbols: ATGSL07, gsl07, atgsl7 | ATGSL07 (glucan synthase-like 7); 1,3-beta-glucan synthase/ transferase, transferring glycosyl groups | chr1:1978762-1989046 FORWARDweakly similar to ( 113) loc_os01g34890 12001.m09793 protein ATGSL07, putative no original description	AT1G06490.1	ATGSL07,atgsl7,gsl07	glucan synthase-like 7	LOC_Os01g34890.1	GLUCAN SYNTHASE-LIKE protein, putative, expressed	0	'3.6'	'minor CHO metabolism.callose'
74	GRMZM2G326643_T05	4.17872	0.003814	GRMZM2G326643	GRMZM2G326643_T05	GRMZM2G326643_P05	grmzm2g326643_t05|pacid:20870335	highly similar to ( 587) AT2G36850 | Symbols: ATGSL08, GSL8, GSL08, ATGSL8 | GSL8 (GLUCAN SYNTHASE-LIKE 8); 1,3-beta-glucan synthase/ transferase, transferring glycosyl groups | chr2:15454935-15469666 REVERSEmoderately similar to ( 275) loc_os06g51270 12006.m09650 protein CALS1, putative, expressed no original description	AT2G36850.1	ATGSL08,ATGSL8,CHOR,GSL08,GSL8	glucan synthase-like 8	LOC_Os06g51270.1	1,3-beta-glucan synthase component domain containing protein, expressed	0	'3.6'	'minor CHO metabolism.callose'
75	GRMZM2G471139_T01	4.33409	0.004525	GRMZM2G471139	GRMZM2G471139_T01	GRMZM2G471139_P01	grmzm2g471139_t01|pacid:20829952	moderately similar to ( 352) AT3G59100 | Symbols: ATGSL11, gsl11 | ATGSL11 (glucan synthase-like 11); 1,3-beta-glucan synthase/ transferase, transferring glycosyl groups | chr3:21843407-21853860 FORWARDmoderately similar to ( 292) loc_os06g51270 12006.m09650 protein CALS1, putative, expressed no original description	AT3G59100.1	ATGSL11,gsl11	glucan synthase-like 11	LOC_Os06g51270.1	1,3-beta-glucan synthase component domain containing protein, expressed	0	'3.6'	'minor CHO metabolism.callose'
76	GRMZM2G452669_T01	-2.72011	0.002134	GRMZM2G452669	GRMZM2G452669_T01	GRMZM2G452669_P01	grmzm2g452669_t01|pacid:20845778	weakly similar to ( 138) AT3G56310 | Symbols: | alpha-galactosidase, putative / melibiase, putative / alpha-D-galactoside galactohydrolase, putative | chr3:20882886-20885745 FORWARDvery weakly similar to (94.7) AGAL_ORYSA Alpha-galactosidase precursor (EC 3.2.1.22) (Melibiase) (Alpha-D-galactoside galactohydrolase) - Oryza sativa (Rice)weakly similar to ( 188) loc_os07g48160 12007.m09030 protein …	AT3G56310.1	0	Melibiase family protein	LOC_Os07g48160.1	alpha-galactosidase precursor, putative, expressed	0	'3.8.2'	'minor CHO metabolism.galactose.alpha-galactosidases'
77	GRMZM2G481529_T01	-2.46543	0.002464	GRMZM2G481529	GRMZM2G481529_T01	GRMZM2G481529_P01	grmzm2g481529_t01|pacid:20864584	moderately similar to ( 273) AT2G29560 | Symbols: | enolase, putative | chr2:12646635-12649694 FORWARDweakly similar to ( 173) ENO_MESCR Enolase (EC 4.2.1.11) (2-phosphoglycerate dehydratase) (2-phospho-D-glycerate hydro-lyase) - Mesembryanthemum crystallinum (Common ice plant)moderately similar to ( 348) loc_os03g15950 12003.m07032 protein enolase, putative, expressedenolase Eno eno Enolase_C En…	AT2G29560.1	ENOC	cytosolic enolase	LOC_Os03g15950.1	enolase, putative, expressed	GO:0000287,GO:0004634,GO:0006096,GO:0000015	'4.1.13'	'glycolysis.cytosolic branch.enolase'
78	GRMZM2G446253_T01	-2.13353	0.010461	GRMZM2G446253	GRMZM2G446253_T01	GRMZM2G446253_P01	grmzm2g446253_t01|pacid:20821040	highly similar to ( 613) AT2G36530 | Symbols: LOS2 | LOS2; copper ion binding / phosphopyruvate hydratase | chr2:15321081-15323786 REVERSEhighly similar to ( 660) ENO1_MAIZE Enolase 1 (EC 4.2.1.11) (2-phosphoglycerate dehydratase 1) (2-phospho-D-glycerate hydro-lyase 1) - Zea mays (Maize)highly similar to ( 656) loc_os06g04510 12006.m05181 protein enolase 1, putative, expressedenolase Enolase_C e…	AT2G36530.1	ENO2,LOS2	Enolase	LOC_Os06g04510.1	enolase, putative, expressed	GO:0000287,GO:0004634,GO:0006096,GO:0000015	'4.1.13'	'glycolysis.cytosolic branch.enolase'
79	GRMZM2G162078_T02	-2.31756	0.01633	GRMZM2G162078	GRMZM2G162078_T02	GRMZM2G162078_P02	grmzm2g162078_t02|pacid:20878192	very weakly similar to (85.9) G6PI_MAIZE Glucose-6-phosphate isomerase, cytosolic (EC 5.3.1.9) (GPI) (Phosphoglucose isomerase) (PGI) (Phosphohexose isomerase) (PHI) - Zea mays (Maize)very weakly similar to (85.5) loc_os06g14510 12006.m091669 protein glucose-6-phosphate isomerase, cytosolic B, putative, expressedPGI pgi no original description	AT5G42740.1	0	Sugar isomerase (SIS) family protein	LOC_Os06g14510.1	glucose-6-phosphate isomerase, putative, expressed	GO:0004347,GO:0006094,GO:0006096	'4.1.3'	'glycolysis.cytosolic branch.glucose-6-phosphate isomerase'
80	GRMZM2G443985_T04	-3.14346	0.003281	GRMZM2G443985	GRMZM2G443985_T04	GRMZM2G443985_P04	grmzm2g443985_t04|pacid:20839949	highly similar to ( 717) AT4G26270 | Symbols: PFK3 | PFK3 (PHOSPHOFRUCTOKINASE 3); 6-phosphofructokinase | chr4:13301094-13304030 REVERSEhighly similar to ( 820) loc_os06g05860 12006.m05312 protein 6-phosphofructokinase, putative, expressedPRK06830 PfkA PRK03202 PFK PFK Bacterial_PFK PRK06555 PRK07085 Pyrophosphate_PFK Eukaryotic_PFK no original description	AT4G26270.1	PFK3	phosphofructokinase 3	LOC_Os06g05860.1	6-phosphofructokinase, putative, expressed	GO:0003872,GO:0006096,GO:0005945	'4.2.4'	'glycolysis.plastid branch.phosphofructokinase (PFK)'
81	GRMZM2G401970_T01	-2.78634	0.001847	GRMZM2G401970	GRMZM2G401970_T01	GRMZM2G401970_P01	grmzm2g401970_t01|pacid:20824857	highly similar to ( 706) AT4G26270 | Symbols: PFK3 | PFK3 (PHOSPHOFRUCTOKINASE 3); 6-phosphofructokinase | chr4:13301094-13304030 REVERSEhighly similar to ( 850) loc_os05g10650 12005.m05536 protein 6-phosphofructokinase 2, putative, expressedPRK06830 PfkA PRK03202 PFK PFK Bacterial_PFK PRK06555 PRK07085 Pyrophosphate_PFK Eukaryotic_PFK no original description	AT4G26270.1	PFK3	phosphofructokinase 3	LOC_Os05g10650.1	6-phosphofructokinase, putative, expressed	GO:0003872,GO:0006096,GO:0005945	'4.2.4'	'glycolysis.plastid branch.phosphofructokinase (PFK)'
82	GRMZM2G443985_T03	-2.5837	0.008664	GRMZM2G443985	GRMZM2G443985_T03	GRMZM2G443985_P03	grmzm2g443985_t03|pacid:20839948	highly similar to ( 717) AT4G26270 | Symbols: PFK3 | PFK3 (PHOSPHOFRUCTOKINASE 3); 6-phosphofructokinase | chr4:13301094-13304030 REVERSEhighly similar to ( 820) loc_os06g05860 12006.m05312 protein 6-phosphofructokinase, putative, expressedPRK06830 PfkA PRK03202 PFK PFK Bacterial_PFK PRK06555 PRK07085 Pyrophosphate_PFK Eukaryotic_PFK no original description	AT4G26270.1	PFK3	phosphofructokinase 3	LOC_Os06g05860.1	6-phosphofructokinase, putative, expressed	GO:0003872,GO:0006096,GO:0005945	'4.2.4'	'glycolysis.plastid branch.phosphofructokinase (PFK)'
83	GRMZM2G139360_T02	-2.01466	0.0391	GRMZM2G139360	GRMZM2G139360_T02	GRMZM2G139360_P02	grmzm2g139360_t02|pacid:20866881	moderately similar to ( 328) AT2G22480 | Symbols: PFK5 | PFK5 (PHOSPHOFRUCTOKINASE 5); 6-phosphofructokinase | chr2:9545670-9548414 FORWARDmoderately similar to ( 475) loc_os08g34050 12008.m07394 protein 6-phosphofructokinase 2, putativePRK06830 PfkA no original description	AT2G22480.1	PFK5	phosphofructokinase 5	LOC_Os08g34050.1	phosphofructokinase, putative, expressed	GO:0003872,GO:0006096,GO:0005945	'4.2.4'	'glycolysis.plastid branch.phosphofructokinase (PFK)'
84	GRMZM2G004593_T01	2.58239	0.01746	GRMZM2G004593	GRMZM2G004593_T01	GRMZM2G004593_P01	grmzm2g004593_t01|pacid:20830125	moderately similar to ( 281) AT1G22170 | Symbols: | phosphoglycerate/bisphosphoglycerate mutase family protein | chr1:7826603-7828055 FORWARDmoderately similar to ( 395) loc_os01g01689 12001.m42826 protein phosphatidylinositol 3- and 4-kinase family protein, expressedPRK01112 GpmA PRK01295 PGAM phoE no original description	AT1G22170.1	0	Phosphoglycerate mutase family protein	LOC_Os01g01689.1	phosphatidylinositol 3- and 4-kinase family protein, expressed	0	'4.3.12'	'glycolysis.unclear/dually targeted.phosphoglycerate mutase'
85	GRMZM2G434792_T01	-2.52377	0.007116	GRMZM2G434792	GRMZM2G434792_T01	GRMZM2G434792_P01	grmzm2g434792_t01|pacid:20833004	highly similar to ( 877) AT4G33070 | Symbols: | pyruvate decarboxylase, putative | chr4:15952519-15954676 REVERSEhighly similar to ( 922) PDC2_ORYSA Pyruvate decarboxylase isozyme 2 (EC 4.1.1.1) (PDC) - Oryza sativa (Rice)highly similar to ( 922) loc_os03g18220 12003.m101116 protein pyruvate decarboxylase isozyme 2, putative, expressedCOG3961 TPP_PDC_IPDC IlvB TPP_enzyme_N PRK07789 PRK08199 PRK07…	AT4G33070.1	0	Thiamine pyrophosphate dependent pyruvate decarboxylase family protein	LOC_Os03g18220.1	pyruvate decarboxylase isozyme 2, putative, expressed	GO:0000287,GO:0030976,GO:0003824	'5.2'	'fermentation.PDC'
86	GRMZM2G083102_T03	2.05997	0.00457	GRMZM2G083102	GRMZM2G083102_T03	GRMZM2G083102_P03	grmzm2g083102_t03|pacid:20834615	moderately similar to ( 243) AT3G01850 | Symbols: | ribulose-phosphate 3-epimerase, cytosolic, putative / pentose-5-phosphate 3-epimerase, putative | chr3:300428-301987 REVERSEmoderately similar to ( 286) RPE1_ORYSA Ribulose-phosphate 3-epimerase, cytoplasmic isoform (EC 5.1.3.1) (Ribulose-5-phosphate-epimerase) (Cyt-RPEase) (RPEcyt) (Pentose-5-phosphate 3-epimerase) (PPE) - Oryza sativa (Rice)mo…	AT3G01850.1	0	Aldolase-type TIM barrel family protein	LOC_Os09g32810.2	ribulose-phosphate 3-epimerase, putative, expressed	GO:0016857,GO:0005975	'7.2.3'	'OPP.non-reductive PP.ribulose-phosphate 3-epimerase'
87	GRMZM5G874903_T02	-2.66566	0.002727	GRMZM5G874903	GRMZM5G874903_T02	GRMZM5G874903_P02	grmzm5g874903_t02|pacid:20877186	weakly similar to ( 196) AT5G44520 | Symbols: | ribose 5-phosphate isomerase-related | chr5:17934610-17936441 REVERSEmoderately similar to ( 297) loc_os03g56869 12003.m10603 protein ribose-5-phosphate isomerase, putative, expressedRPI_A no original description	AT5G44520.1	0	NagB/RpiA/CoA transferase-like superfamily protein	LOC_Os03g56869.1	ribose-5-phosphate isomerase A, putative, expressed	GO:0004751,GO:0009052	'7.2.4'	'OPP.non-reductive PP.ribose 5-phosphate isomerase'
88	GRMZM5G858454_T01	2.11113	0.047804	GRMZM5G858454	GRMZM5G858454_T01	GRMZM5G858454_P01	grmzm5g858454_t01|pacid:20872992	weakly similar to ( 189) AT4G35830 | Symbols: | aconitate hydratase, cytoplasmic / citrate hydro-lyase / aconitase (ACO) | chr4:16973007-16977278 REVERSEweakly similar to ( 193) ACOC_ORYSA Putative aconitate hydratase, cytoplasmic (EC 4.2.1.3) (Citrate hydro-lyase) (Aconitase) - Oryza sativa (Rice)weakly similar to ( 196) loc_os06g19960 12006.m06653 protein aconitase family containing proteinPRK0…	AT4G26970.1	ACO2	aconitase 2	LOC_Os08g09200.1	aconitate hydratase protein, putative, expressed	GO:0008152	'8.1.3'	'TCA / org transformation.TCA.aconitase'
89	GRMZM2G404237_T01	2.10806	0.039156	GRMZM2G404237	GRMZM2G404237_T01	GRMZM2G404237_P01	grmzm2g404237_t01|pacid:20851551	highly similar to ( 887) AT5G25880 | Symbols: ATNADP-ME3 | ATNADP-ME3 (NADP-malic enzyme 3); malate dehydrogenase (oxaloacetate-decarboxylating) (NADP+)/ malic enzyme/ oxidoreductase, acting on NADH or NADPH, NAD or NADP as acceptor | chr5:9024549-9028260 FORWARDhighly similar to ( 915) MAOC_ORYSA NADP-dependent malic enzyme, chloroplast precursor (EC 1.1.1.40) (NADP-ME) - Oryza sativa (Rice)high…	AT5G25880.1	ATNADP-ME3,NADP-ME3	NADP-malic enzyme 3	LOC_Os05g09440.1	NADP-dependent malic enzyme, chloroplast precursor, putative, expressed	GO:0004471,GO:0055114,GO:0051287	'8.2.10'	'TCA / org transformation.other organic acid transformatons.malic'
90	GRMZM2G024622_T03	-3.27217	0.002464	GRMZM2G024622	GRMZM2G024622_T03	GRMZM2G024622_P03	grmzm2g024622_t03|pacid:20842544	weakly similar to ( 127) AT1G09430 | Symbols: ACLA-3 | ACLA-3; ATP citrate synthase | chr1:3042135-3044978 FORWARDweakly similar to ( 142) loc_os12g37870 12012.m07573 protein ATP-citrate synthase, putative, expressed no original description	AT1G09430.1	ACLA-3	ATP-citrate lyase A-3	LOC_Os12g37870.1	ATP-grasp domain containing protein, expressed	0	'8.2.11'	'TCA / org transformation.other organic acid transformatons.atp-citrate lyase'
91	GRMZM2G024622_T02	-2.85102	0.002939	GRMZM2G024622	GRMZM2G024622_T02	GRMZM2G024622_P02	grmzm2g024622_t02|pacid:20842545	weakly similar to ( 126) AT1G09430 | Symbols: ACLA-3 | ACLA-3; ATP citrate synthase | chr1:3042135-3044978 FORWARDweakly similar to ( 142) loc_os12g37870 12012.m07573 protein ATP-citrate synthase, putative, expressed no original description	AT1G09430.1	ACLA-3	ATP-citrate lyase A-3	LOC_Os12g37870.1	ATP-grasp domain containing protein, expressed	0	'8.2.11'	'TCA / org transformation.other organic acid transformatons.atp-citrate lyase'
92	GRMZM2G035767_T01	-2.03425	0.009951	GRMZM2G035767	GRMZM2G035767_T01	GRMZM2G035767_P01	grmzm2g035767_t01|pacid:20834094	moderately similar to ( 425) AT5G43330 | Symbols: | malate dehydrogenase, cytosolic, putative | chr5:17390552-17392449 FORWARDmoderately similar to ( 432) MDHC_ORYSA Malate dehydrogenase, cytoplasmic (EC 1.1.1.37) (PP37) - Oryza sativa (Rice)moderately similar to ( 480) loc_os04g46560 12004.m09605 protein malate dehydrogenase, cytoplasmic, putative, expressedMDH_cytoplasmic_cytosolic PRK05442 MDH…	AT5G43330.1	0	Lactate/malate dehydrogenase family protein	LOC_Os04g46560.1	lactate/malate dehydrogenase, putative, expressed	GO:0016491,GO:0055114,GO:0016616	'8.2.9'	'TCA / org transformation.other organic acid transformatons.cyt MDH'
93	GRMZM2G348512_T04	-3.8195	0.004813	GRMZM2G348512	GRMZM2G348512_T04	GRMZM2G348512_P04	grmzm2g348512_t04|pacid:20831119	weakly similar to ( 107) AT3G01500 | Symbols: CA1 | CA1 (CARBONIC ANHYDRASE 1); carbonate dehydratase/ zinc ion binding | chr3:195173-197873 REVERSEweakly similar to ( 136) CAHC_HORVU Carbonic anhydrase, chloroplast precursor (EC 4.2.1.1) (Carbonate dehydratase) - Hordeum vulgare (Barley)weakly similar to ( 137) loc_os01g45274 12001.m150428 protein carbonic anhydrase, chloroplast precursor, putat…	AT3G01500.2	ATBCA1,ATSABP3,CA1,SABP3	carbonic anhydrase 1	LOC_Os01g45274.4	carbonic anhydrase, chloroplast precursor, putative, expressed	GO:0004089,GO:0008270	'8.3'	'TCA / org transformation.carbonic anhydrases'
94	GRMZM2G348512_T03	-3.08507	0.013157	GRMZM2G348512	GRMZM2G348512_T03	GRMZM2G348512_P03	grmzm2g348512_t03|pacid:20831114	moderately similar to ( 246) AT1G70410 | Symbols: ATBCA4, BCA4 | carbonic anhydrase, putative / carbonate dehydratase, putative | chr1:26534167-26537457 REVERSEmoderately similar to ( 347) CAHC_HORVU Carbonic anhydrase, chloroplast precursor (EC 4.2.1.1) (Carbonate dehydratase) - Hordeum vulgare (Barley)moderately similar to ( 345) loc_os01g45274 12001.m150428 protein carbonic anhydrase, chloropl…	AT1G70410.1	ATBCA4,BCA4,CA4	beta carbonic anhydrase 4	LOC_Os01g45274.4	carbonic anhydrase, chloroplast precursor, putative, expressed	GO:0004089,GO:0008270	'8.3'	'TCA / org transformation.carbonic anhydrases'
95	GRMZM2G009633_T04	-2.14724	0.004229	GRMZM2G009633	GRMZM2G009633_T04	GRMZM2G009633_P04	grmzm2g009633_t04|pacid:20839316	moderately similar to ( 201) AT1G08080 | Symbols: ATACA7, ACA7 | ACA7 (ALPHA CARBONIC ANHYDRASE 7); carbonate dehydratase/ zinc ion binding | chr1:2517022-2518546 REVERSEmoderately similar to ( 206) loc_os08g36630 12008.m07651 protein carbonic anhydrase precursor, putative, expressedalpha_CA_prokaryotic_like alpha_CA Cah Carb_anhydrase alpha_CA_IV_XV_like alpha_CA_I_II_III_XIII alpha_CARP_X_XI_li…	AT1G08080.1	ACA7,ATACA7	alpha carbonic anhydrase 7	LOC_Os08g36630.1	bifunctional monodehydroascorbate reductase and carbonic anhydrasenectarin-3 precursor, putative, expressed	0	'8.3'	'TCA / org transformation.carbonic anhydrases'
96	GRMZM5G851708_T01	2.17593	0.010591	GRMZM5G851708	GRMZM5G851708_T01	GRMZM5G851708_P01	grmzm5g851708_t01|pacid:20841592	very weakly similar to (97.4) ATMG00650 | Symbols: NAD4L | Encodes NADH dehydrogenase subunit 4L. | chrM:188929-189231 REVERSEvery weakly similar to (86.3) NU4LM_MARPO NADH-ubiquinone oxidoreductase chain 4L (EC 1.6.5.3) (NADH dehydrogenase subunit 4L) - Marchantia polymorpha (Liverwort)weakly similar to ( 104) loc_osm1g00460 11706.m00039 protein NADH dehydrogenase subunit 4L no original descript…	ATMG00650.1	0	NADH dehydrogenase subunit 4L	0	0	GO:0016651,GO:0042773,GO:0055114	'9.1.1'	'mitochondrial electron transport / ATP synthesis.NADH-DH.complex I'
97	GRMZM2G112956_T01	2.3516	0.032478	GRMZM2G112956	GRMZM2G112956_T01	GRMZM2G112956_P01	grmzm2g112956_t01|pacid:20856602	weakly similar to ( 146) ATMG01320 | Symbols: NAD2B, NAD2.2, NAD2 | encodes subunit of mitochondrial NAD(P)H dehydrogenase that is trans-spliced from two precursors, NAD2A and NAD2B. | chrM:327890-333105 REVERSEweakly similar to ( 134) NU2M_OENBE NADH-ubiquinone oxidoreductase chain 2 (EC 1.6.5.3) (NADH dehydrogenase subunit 2) - Oenothera bertiana (Berteros evening primrose)weakly similar to ( 1…	ATMG01320.1	0	NADH dehydrogenase 2B	LOC_Os08g15248.1	NADPH-dependent oxidoreductase, putative, expressed	GO:0008137,GO:0055114	'9.1.2'	'mitochondrial electron transport / ATP synthesis.NADH-DH.localisation not clear'
98	GRMZM2G008864_T01	-2.14188	0.026975	GRMZM2G008864	GRMZM2G008864_T01	GRMZM2G008864_P01	grmzm2g008864_t01|pacid:20845233	moderately similar to ( 309) AT5G43430 | Symbols: ETFBETA | ETFBETA; electron carrier | chr5:17453831-17455111 FORWARDmoderately similar to ( 372) loc_os04g10400 12004.m06292 protein electron transfer flavoprotein beta-subunit, putative, expressedFixA ETF_beta ETF ETF no original description	AT5G43430.1	ETFBETA	electron transfer flavoprotein beta	LOC_Os04g10400.1	electron transfer flavoprotein subunit beta, putative, expressed	0	'9.3'	'mitochondrial electron transport / ATP synthesis.electron transfer flavoprotein'
99	GRMZM2G451281_T02	-2.48884	0.011387	GRMZM2G451281	GRMZM2G451281_T02	GRMZM2G451281_P02	grmzm2g451281_t02|pacid:20878914	very weakly similar to (95.9) AT1G15120 | Symbols: | ubiquinol-cytochrome C reductase complex 7.8 kDa protein, putative / mitochondrial hinge protein, putative | chr1:5202648-5203950 FORWARDvery weakly similar to (98.2) UCRH_SOLTU Ubiquinol-cytochrome c reductase complex 7.8 kDa protein (EC 1.10.2.2) (Mitochondrial hinge protein) (CR7) - Solanum tuberosum (Potato)weakly similar to ( 140) loc_os02…	AT1G15120.1	0	Ubiquinol-cytochrome C reductase hinge protein	LOC_Os02g33730.1	ubiquinol-cytochrome C reductase hinge protein, putative, expressed	0	'9.5'	'mitochondrial electron transport / ATP synthesis.cytochrome c reductase'
100	GRMZM2G070199_T01	-2.22236	0.017622	GRMZM2G070199	GRMZM2G070199_T01	GRMZM2G070199_P01	grmzm2g070199_t01|pacid:20820056	weakly similar to ( 191) AT4G10040 | Symbols: CYTC-2 | CYTC-2 (cytochrome c-2); electron carrier/ heme binding / iron ion binding | chr4:6277083-6278281 FORWARDweakly similar to ( 199) CYC_MAIZE Cytochrome c - Zea mays (Maize)weakly similar to ( 200) loc_os05g34770 12005.m27830 protein cytochrome c, putative, expressedCOG3474 no original description	AT1G22840.1	ATCYTC-A,CYTC-1	CYTOCHROME C-1	LOC_Os05g34770.1	cytochrome c, putative, expressed	GO:0005506,GO:0009055,GO:0020037	'9.6'	'mitochondrial electron transport / ATP synthesis.cytochrome c'
101	GRMZM2G450825_T01	2.07531	0.014838	GRMZM2G450825	GRMZM2G450825_T01	GRMZM2G450825_P01	grmzm2g450825_t01|pacid:20863686	highly similar to ( 874) ATMG01360 | Symbols: COX1 | cytochrome c oxidase subunit 1 | chrM:349830-351413 REVERSEhighly similar to ( 916) COX1_MAIZE Cytochrome c oxidase subunit 1 (EC 1.9.3.1) (Cytochrome c oxidase polypeptide I) - Zea mays (Maize)highly similar to ( 620) loc_osm1g00550 11706.m00048 protein Cytochrome c oxidase subunit1Cyt_c_Oxidase_I COX1 CyoB Heme_Cu_Oxidase_I Ubiquinol_Oxidase_…	ATMG01360.1	0	cytochrome oxidase	LOC_Os12g33946.1	cytochrome c oxidase subunit 1, putative, expressed	GO:0004129,GO:0005506,GO:0009055,GO:0020037,GO:0009060,GO:0055114,GO:0016021	'9.7'	'mitochondrial electron transport / ATP synthesis.cytochrome c oxidase'
102	GRMZM5G862955_T01	2.07911	0.012087	GRMZM5G862955	GRMZM5G862955_T01	GRMZM5G862955_P01	grmzm5g862955_t01|pacid:20841538	weakly similar to ( 135) ATMG00160 | Symbols: COX2 | cytochrome c oxidase subunit 2 | chrM:40502-42628 REVERSEweakly similar to ( 167) COX2_ORYSA Cytochrome c oxidase subunit 2 (EC 1.9.3.1) (Cytochrome c oxidase polypeptide II) - Oryza sativa (Rice)weakly similar to ( 171) loc_osm1g00330 11706.m00027 protein Cytochrome c oxidase subunit 2COX2 CyoA no original description	ATMG00160.1	0	cytochrome oxidase 2	0	0	GO:0004129,GO:0005507,GO:0016020	'9.7'	'mitochondrial electron transport / ATP synthesis.cytochrome c oxidase'
103	GRMZM2G448142_T02	-2.80099	0.004672	GRMZM2G448142	GRMZM2G448142_T02	GRMZM2G448142_P02	grmzm2g448142_t02|pacid:20870250	highly similar to ( 660) ATCG00480 | Symbols: ATPB | chloroplast-encoded gene for beta subunit of ATP synthase | chrC:52660-54156 REVERSEhighly similar to ( 691) ATPB_MAIZE ATP synthase subunit beta (EC 3.6.3.14) (ATPase subunit beta) (ATP synthase F1 sector subunit beta) - Zea mays (Maize)highly similar to ( 803) loc_os06g39740 12006.m08511 protein ATP synthase beta chain, putativeatpB PRK09280 …	ATCG00480.1	0	ATP synthase subunit beta	LOC_Os10g21266.1	ATP synthase subunit beta, putative, expressed	GO:0005524,GO:0016820,GO:0015991,GO:0033178,GO:0046933,GO:0046961,GO:0015986,GO:0045261	'9.9'	'mitochondrial electron transport / ATP synthesis.F1-ATPase'
104	GRMZM2G556600_T01	-2.40954	0.007416	GRMZM2G556600	GRMZM2G556600_T01	GRMZM2G556600_P01	grmzm2g556600_t01|pacid:20854964	weakly similar to ( 143) AT5G08690 | Symbols: | ATP synthase beta chain 2, mitochondrial | chr5:2825739-2828352 FORWARDweakly similar to ( 147) ATPBM_ORYSA ATP synthase subunit beta, mitochondrial precursor (EC 3.6.3.14) - Oryza sativa (Rice)weakly similar to ( 147) loc_os05g47980 12005.m08870 protein ATP synthase beta chain, mitochondrial precursor, putative, expressedPRK09280 F1-ATPase_beta Atp…	AT5G08680.1	0	ATP synthase alpha/beta family protein	LOC_Os01g49190.1	ATP synthase, putative, expressed	GO:0005524	'9.9'	'mitochondrial electron transport / ATP synthesis.F1-ATPase'
105	GRMZM2G329636_T02	2.17986	0.016579	GRMZM2G329636	GRMZM2G329636_T02	GRMZM2G329636_P02	grmzm2g329636_t02|pacid:20824259	weakly similar to ( 101) ATMG00410 | Symbols: ATP6-1, ATP6 | ATPase subunit 6 | chrM:111750-112907 FORWARDweakly similar to ( 162) ATP6_MAIZE ATP synthase a chain (EC 3.6.3.14) (ATPase protein 6) - Zea mays (Maize)weakly similar to ( 108) loc_os01g58010 12001.m11948 protein ATP synthase a chain, putative no original description	AT2G07741.1	0	ATPase, F0 complex, subunit A protein	LOC_Os01g58010.1	ATP synthase, A subunit family protein, putative, expressed	GO:0015078,GO:0015986,GO:0045263	'9.9'	'mitochondrial electron transport / ATP synthesis.F1-ATPase'
106	GRMZM2G329636_T01	2.67609	0.030764	GRMZM2G329636	GRMZM2G329636_T01	GRMZM2G329636_P01	grmzm2g329636_t01|pacid:20824258	very weakly similar to (99.8) ATMG00410 | Symbols: ATP6-1, ATP6 | ATPase subunit 6 | chrM:111750-112907 FORWARDweakly similar to ( 159) ATP6_MAIZE ATP synthase a chain (EC 3.6.3.14) (ATPase protein 6) - Zea mays (Maize)weakly similar to ( 108) loc_os01g58010 12001.m11948 protein ATP synthase a chain, putative no original description	AT2G07741.1	0	ATPase, F0 complex, subunit A protein	LOC_Os01g58010.1	ATP synthase, A subunit family protein, putative, expressed	GO:0015078,GO:0015986,GO:0045263,GO:0008137,GO:0055114	'9.9'	'mitochondrial electron transport / ATP synthesis.F1-ATPase'
107	GRMZM2G456917_T01	-2.153	0.007644	GRMZM2G456917	GRMZM2G456917_T01	GRMZM2G456917_P01	grmzm2g456917_t01|pacid:20880670	weakly similar to ( 117) AT3G02570 | Symbols: MEE31, PMI1 | MEE31 (MATERNAL EFFECT EMBRYO ARREST 31); mannose-6-phosphate isomerase | chr3:543463-545478 REVERSEweakly similar to ( 190) loc_os09g22090 12009.m05416 protein mannose-6-phosphate isomerase, putative, expressedPMI_typeI no original description	AT3G02570.1	MEE31,PMI1	Mannose-6-phosphate isomerase, type I	LOC_Os09g22090.1	mannose-6-phosphate isomerase, putative, expressed	GO:0004476,GO:0008270,GO:0005975	'10.1.20'	'cell wall.precursor synthesis.phosphomannose isomerase'
108	GRMZM2G074546_T03	-2.31399	0.017016	GRMZM2G074546	GRMZM2G074546_T03	GRMZM2G074546_P03	grmzm2g074546_t03|pacid:20842082	moderately similar to ( 263) AT2G32530 | Symbols: ATCSLB03, CSLB03, ATCSLB3 | ATCSLB03; cellulose synthase/ transferase/ transferase, transferring glycosyl groups | chr2:13809283-13813487 FORWARDmoderately similar to ( 432) loc_os10g20090 12010.m21855 protein CSLH1 - cellulose synthase-like family H, expressedCellulose_synt no original description	AT2G32540.1	ATCSLB04,ATCSLB4,CSLB04	cellulose synthase-like B4	LOC_Os10g20090.3	CSLH1 - cellulose synthase-like family H, expressed	GO:0016760,GO:0030244,GO:0016020	'10.2.1'	'cell wall.cellulose synthesis.cellulose synthase'
109	GRMZM2G378836_T02	2.26689	0.01751	GRMZM2G378836	GRMZM2G378836_T02	GRMZM2G378836_P02	grmzm2g378836_t02|pacid:20838343	weakly similar to ( 188) AT5G09870 | Symbols: CESA5 | CESA5 (CELLULOSE SYNTHASE 5); cellulose synthase/ transferase, transferring glycosyl groups | chr5:3073356-3077974 FORWARDweakly similar to ( 136) loc_os03g62090 12003.m11087 protein CESA5 - cellulose synthase, expressedCellulose_synt no original description	AT4G39350.1	ATCESA2,ATH-A,CESA2	cellulose synthase A2	LOC_Os07g24190.1	CESA3 - cellulose synthase, expressed	GO:0016760,GO:0030244,GO:0016020	'10.2.1'	'cell wall.cellulose synthesis.cellulose synthase'
110	GRMZM2G110145_T02	2.96013	0.0073	GRMZM2G110145	GRMZM2G110145_T02	GRMZM2G110145_P02	grmzm2g110145_t02|pacid:20871967	highly similar to ( 573) AT5G16910 | Symbols: ATCSLD2, CSLD2 | CSLD2 (CELLULOSE-SYNTHASE LIKE D2); cellulose synthase/ transferase, transferring glycosyl groups | chr5:5561679-5565290 FORWARDhighly similar to ( 880) loc_os08g06380 12008.m04777 protein CSLF6 - cellulose synthase-like family F; beta1,3;1,4 glucan synthase, expressedCellulose_synt no original description	AT5G16910.1	ATCSLD2,CSLD2	cellulose-synthase like D2	LOC_Os08g06380.1	CSLF6 - cellulose synthase-like family F; beta1,3;1,4 glucan synthase, expressed	GO:0016760,GO:0030244,GO:0016020	'10.2.1'	'cell wall.cellulose synthesis.cellulose synthase'
111	GRMZM2G006830_T01	-4.5006	0.021387	GRMZM2G006830	GRMZM2G006830_T01	GRMZM2G006830_P01	grmzm2g006830_t01|pacid:20838336	weakly similar to ( 102) AT4G16120 | Symbols: ATSEB1, COBL7, SEB1 | COBL7 (COBRA-LIKE 7) | chr4:9116591-9119138 REVERSEweakly similar to ( 142) loc_os03g18910 12003.m07310 protein COBRA-like protein 7 precursor, putative, expressed no original description	AT4G16120.1	ATSEB1,COBL7,SEB1	COBRA-like protein-7 precursor	LOC_Os03g18910.1	COBRA-like protein 7 precursor, putative, expressed	0	'10.2.2'	'cell wall.cellulose synthesis.COBRA'
112	GRMZM2G096268_T01	2.18089	0.033501	GRMZM2G096268	GRMZM2G096268_T01	GRMZM2G096268_P01	grmzm2g096268_t01|pacid:20832928	moderately similar to ( 449) AT2G03220 | Symbols: FT1, ATFUT1, ATFT1, MUR2 | FT1 (FUCOSYLTRANSFERASE 1); fucosyltransferase/ transferase, transferring glycosyl groups | chr2:970401-972353 REVERSEmoderately similar to ( 439) FUT1_PEA Galactoside 2-alpha-L-fucosyltransferase (EC 2.4.1.69) (Xyloglucan alpha-(1,2)-fucosyltransferase) (PsFT1) - Pisum sativum (Garden pea)highly similar to ( 767) loc_os…	AT2G03220.1	ATFT1,ATFUT1,FT1,MUR2	fucosyltransferase 1	LOC_Os09g28460.1	xyloglucan fucosyltransferase, putative, expressed	GO:0008107,GO:0042546,GO:0016020	'10.3'	'cell wall.hemicellulose synthesis'
113	AC185300_4_FGT002	2.05423	0.009032	AC185300.4_FG002	AC185300.4_FGT002	AC185300.4_FGP002	ac185300.4_fgt002|pacid:20857444	moderately similar to ( 267) AT3G58800 | Symbols: | unknown protein | chr3:21748562-21749596 FORWARDmoderately similar to ( 450) loc_os02g13650 12002.m100152 protein expressed protein no original description	AT3G58800.1	0	0	LOC_Os02g13650.1	expressed protein	0	'10.5'	'cell wall.cell wall proteins'
114	GRMZM2G001514_T01	2.04414	0.032714	GRMZM2G001514	GRMZM2G001514_T01	GRMZM2G001514_P01	grmzm2g001514_t01|pacid:20853329	very weakly similar to ( 100) AT5G44130 | Symbols: FLA13 | FLA13 (FASCICLIN-LIKE ARABINOGALACTAN PROTEIN 13 PRECURSOR) | chr5:17761128-17761871 FORWARDweakly similar to ( 186) loc_os05g48900 12005.m08961 protein fasciclin-like arabinogalactan protein 7 precursor, putative, expressed no original description	AT2G20520.1	FLA6	FASCICLIN-like arabinogalactan 6	LOC_Os05g48900.1	fasciclin domain containing protein, expressed	0	'10.5.1.1'	'cell wall.cell wall proteins.AGPs.AGP'
115	GRMZM2G133053_T01	2.40486	0.002569	GRMZM2G133053	GRMZM2G133053_T01	GRMZM2G133053_P01	grmzm2g133053_t01|pacid:20832091	weakly similar to ( 151) AT5G55730 | Symbols: FLA1 | FLA1 (FASCICLIN-LIKE ARAB INOGALACTAN 1) | chr5:22558375-22560392 REVERSEmoderately similar to ( 210) loc_os09g30010 12009.m06152 protein fasciclin-like arabinogalactan protein 8 precursor, putative, expressed no original description	AT5G55730.1	FLA1	FASCICLIN-like arabinogalactan 1	LOC_Os09g30010.1	fasciclin domain containing protein, expressed	0	'10.5.1.1'	'cell wall.cell wall proteins.AGPs.AGP'
116	GRMZM2G003909_T01	-1.99648	0.01791	GRMZM2G003909	GRMZM2G003909_T01	GRMZM2G003909_P01	grmzm2g003909_t01|pacid:20861999	weakly similar to ( 154) loc_os10g05750 12010.m03978 protein proline-rich protein, putative, expressedDUF1210 no original description	AT2G21140.1	ATPRP2,PRP2	proline-rich protein 2	LOC_Os10g05750.1	POEI3 - Pollen Ole e I allergen and extensin family protein precursor, expressed	0	'10.5.2'	'cell wall.cell wall proteins.proline rich proteins'
117	GRMZM2G082823_T01	2.15843	0.03356	GRMZM2G082823	GRMZM2G082823_T01	GRMZM2G082823_P01	grmzm2g082823_t01|pacid:20822009	moderately similar to ( 301) AT1G12040 | Symbols: LRX1 | LRX1 (LEUCINE-RICH REPEAT/EXTENSIN 1); histidine phosphotransfer kinase/ protein binding / structural constituent of cell wall | chr1:4070160-4072394 FORWARDvery weakly similar to (86.3) RPK1_IPONI Receptor-like protein kinase precursor (EC 2.7.11.1) - Ipomoea nil (Japanese morning glory) (Pharbitis nil)moderately similar to ( 390) loc_os06…	AT1G12040.1	LRX1	leucine-rich repeat/extensin 1	LOC_Os05g08770.1	uncharacterized protein At4g06744 precursor, putative, expressed	GO:0005515	'10.5.3'	'cell wall.cell wall proteins.LRR'
118	GRMZM5G805485_T01	2.93916	0.009821	GRMZM5G805485	GRMZM5G805485_T01	GRMZM5G805485_P01	grmzm5g805485_t01|pacid:20877016	moderately similar to ( 375) AT1G62440 | Symbols: LRX2 | LRX2 (LEUCINE-RICH REPEAT/EXTENSIN 2); protein binding / structural constituent of cell wall | chr1:23111818-23115293 FORWARDweakly similar to ( 110) RPK1_IPONI Receptor-like protein kinase precursor (EC 2.7.11.1) - Ipomoea nil (Japanese morning glory) (Pharbitis nil)moderately similar to ( 498) loc_os02g04540 12002.m05803 protein vegetativ…	AT1G12040.1	LRX1	leucine-rich repeat/extensin 1	LOC_Os05g08770.1	uncharacterized protein At4g06744 precursor, putative, expressed	GO:0005515	'10.5.3'	'cell wall.cell wall proteins.LRR'
119	GRMZM2G136895_T02	-2.99142	0.005089	GRMZM2G136895	GRMZM2G136895_T02	GRMZM2G136895_P02	grmzm2g136895_t02|pacid:20875150	highly similar to ( 662) AT5G64570 | Symbols: XYL4, ATBXL4 | XYL4; hydrolase, hydrolyzing O-glycosyl compounds / xylan 1,4-beta-xylosidase | chr5:25810227-25813309 REVERSEweakly similar to ( 151) XYNB_PRUPE Putative beta-D-xylosidase (EC 3.2.1.-) (PpAz152) (Fragment) - Prunus persica (Peach)highly similar to ( 780) loc_os04g54810 12004.m10373 protein beta-D-xylosidase, putative, expressedGlyco_hy…	AT5G64570.1	ATBXL4,XYL4	beta-D-xylosidase 4	LOC_Os04g54810.1	beta-D-xylosidase, putative, expressed	GO:0004553,GO:0005975	'10.6.1'	cell wall.degradation.cellulases and beta -1,4-glucanases'
120	GRMZM2G167669_T01	-2.37969	0.009712	GRMZM2G167669	GRMZM2G167669_T01	GRMZM2G167669_P01	grmzm2g167669_t01|pacid:20869830	highly similar to ( 504) AT4G23560 | Symbols: AtGH9B15 | AtGH9B15 (Arabidopsis thaliana glycosyl hydrolase 9B15); catalytic/ hydrolase, hydrolyzing O-glycosyl compounds | chr4:12293633-12295788 REVERSEhighly similar to ( 683) GUN20_ORYSA Endoglucanase 20 precursor (EC 3.2.1.4) (Endo-1,4-beta glucanase 20) (OsGLU15) - Oryza sativa (Rice)highly similar to ( 683) loc_os08g29770 12008.m06979 protein …	AT4G23560.1	AtGH9B15,GH9B15	glycosyl hydrolase 9B15	LOC_Os08g29770.1	endoglucanase, putative, expressed	GO:0004553,GO:0005975	'10.6.1'	'cell wall.degradation.cellulases and beta -1,4-glucanases'
121	GRMZM2G066162_T01	-2.31241	0.016816	GRMZM2G066162	GRMZM2G066162_T01	GRMZM2G066162_P01	grmzm2g066162_t01|pacid:20875667	highly similar to ( 623) AT1G65610 | Symbols: ATGH9A2, KOR2 | KOR2; catalytic/ hydrolase, hydrolyzing O-glycosyl compounds | chr1:24391823-24395261 REVERSEhighly similar to ( 849) GUN12_ORYSA Endoglucanase 12 (EC 3.2.1.4) (Endo-1,4-beta glucanase 12) (OsGLU3) - Oryza sativa (Rice)highly similar to ( 840) loc_os04g41970 12004.m09171 protein glycoside transferase, six-hairpin, subgroup, putative, e…	AT1G65610.1	ATGH9A2,KOR2	Six-hairpin glycosidases superfamily protein	LOC_Os04g41970.1	endoglucanase, putative, expressed	GO:0004553,GO:0005975	'10.6.1'	'cell wall.degradation.cellulases and beta -1,4-glucanases'
122	GRMZM2G343144_T01	-2.2968	0.005446	GRMZM2G343144	GRMZM2G343144_T01	GRMZM2G343144_P01	grmzm2g343144_t01|pacid:20875349	highly similar to ( 582) AT1G48930 | Symbols: AtGH9C1 | AtGH9C1 (Arabidopsis thaliana glycosyl hydrolase 9C1); catalytic/ hydrolase, hydrolyzing O-glycosyl compounds | chr1:18101782-18104587 REVERSEhighly similar to ( 856) GUN13_ORYSA Endoglucanase 13 precursor (EC 3.2.1.4) (Endo-1,4-beta glucanase 13) (OsGLU6) - Oryza sativa (Rice)highly similar to ( 856) loc_os04g57860 12004.m10670 protein endo…	AT1G48930.1	AtGH9C1,GH9C1	glycosyl hydrolase 9C1	LOC_Os04g57860.1	endoglucanase precursor, putative, expressed	GO:0004553,GO:0005975,GO:0030246	'10.6.1'	'cell wall.degradation.cellulases and beta -1,4-glucanases'
123	AC203408_4_FGT003	-2.20266	0.024624	AC203408.4_FG003	AC203408.4_FGT003	AC203408.4_FGP003	ac203408.4_fgt003|pacid:20821864	moderately similar to ( 374) AT2G44550 | Symbols: AtGH9B10 | AtGH9B10 (Arabidopsis thaliana glycosyl hydrolase 9B10); catalytic/ hydrolase, hydrolyzing O-glycosyl compounds | chr2:18389381-18391142 REVERSEmoderately similar to ( 473) GUN14_ORYSA Endoglucanase 14 precursor (EC 3.2.1.4) (Endo-1,4-beta glucanase 14) - Oryza sativa (Rice)moderately similar to ( 473) loc_os05g03840 12005.m04918 protei…	AT2G44550.1	AtGH9B10,GH9B10	glycosyl hydrolase 9B10	LOC_Os05g03840.1	endoglucanase, putative, expressed	GO:0004553,GO:0005975	'10.6.1'	'cell wall.degradation.cellulases and beta -1,4-glucanases'
124	GRMZM2G017186_T07	-2.17371	0.007964	GRMZM2G017186	GRMZM2G017186_T07	GRMZM2G017186_P07	grmzm2g017186_t07|pacid:20864982	moderately similar to ( 382) AT5G20950 | Symbols: | glycosyl hydrolase family 3 protein | chr5:7107609-7110775 REVERSEmoderately similar to ( 458) loc_os03g53860 12003.m35413 protein periplasmic beta-glucosidase precursor, putative, expressedGlyco_hydro_3 BglX no original description	AT5G20950.1	0	Glycosyl hydrolase family protein	LOC_Os03g53860.5	periplasmic beta-glucosidase precursor, putative, expressed	GO:0004553,GO:0005975	'10.6.1'	'cell wall.degradation.cellulases and beta -1,4-glucanases'
125	GRMZM2G343828_T01	2.07343	0.015357	GRMZM2G343828	GRMZM2G343828_T01	GRMZM2G343828_P01	grmzm2g343828_t01|pacid:20856024	highly similar to ( 799) AT1G78060 | Symbols: | glycosyl hydrolase family 3 protein | chr1:29349796-29352868 REVERSEmoderately similar to ( 358) XYNB_PRUPE Putative beta-D-xylosidase (EC 3.2.1.-) (PpAz152) (Fragment) - Prunus persica (Peach)nearly identical (1107) loc_os11g19210 12011.m05995 protein beta-D-xylosidase, putative, expressedGlyco_hydro_3_C Glyco_hydro_3 BglX no original description	AT1G78060.1	0	Glycosyl hydrolase family protein	LOC_Os11g19210.1	beta-D-xylosidase, putative, expressed	GO:0004553,GO:0005975	'10.6.1'	'cell wall.degradation.cellulases and beta -1,4-glucanases'
126	GRMZM2G356046_T01	-2.13446	0.026528	GRMZM2G356046	GRMZM2G356046_T01	GRMZM2G356046_P01	grmzm2g356046_t01|pacid:20857587	moderately similar to ( 306) AT5G66460 | Symbols: | (1-4)-beta-mannan endohydrolase, putative | chr5:26538911-26540837 REVERSEmoderately similar to ( 375) loc_os02g52800 12002.m10310 protein 1,4-beta-D-mannan endohydrolase precursor, putative, expressedCOG3934 no original description	AT5G66460.1	0	Glycosyl hydrolase superfamily protein	LOC_Os02g52800.1	OsMan03 - Endo-Beta-Mannanase, expressed	GO:0004553,GO:0005975	'10.6.2'	'cell wall.degradation.mannan-xylose-arabinose-fucose'
127	GRMZM2G343828_T03	2.27927	0.007678	GRMZM2G343828	GRMZM2G343828_T03	GRMZM2G343828_P03	grmzm2g343828_t03|pacid:20856026	moderately similar to ( 377) AT1G78060 | Symbols: | glycosyl hydrolase family 3 protein | chr1:29349796-29352868 REVERSEmoderately similar to ( 450) loc_os11g19210 12011.m05995 protein beta-D-xylosidase, putative, expressedGlyco_hydro_3 BglX no original description	AT1G78060.1	0	Glycosyl hydrolase family protein	LOC_Os11g19210.1	beta-D-xylosidase, putative, expressed	GO:0004553,GO:0005975	'10.6.2'	'cell wall.degradation.mannan-xylose-arabinose-fucose'
128	GRMZM2G359305_T01	-3.34347	0.001455	GRMZM2G359305	GRMZM2G359305_T01	GRMZM2G359305_P01	grmzm2g359305_t01|pacid:20837974	very weakly similar to (90.1) AT1G67750 | Symbols: | pectate lyase family protein | chr1:25401660-25403165 FORWARDvery weakly similar to ( 100) loc_os04g05050 12004.m35243 protein pectate lyase 8 precursor, putative, expressed no original description	AT1G67750.1	0	Pectate lyase family protein	LOC_Os04g05050.1	pectate lyase precursor, putative, expressed	0	'10.6.3'	'cell wall.degradation.pectate lyases and polygalacturonases'
129	GRMZM2G079263_T01	-3.11682	0.012384	GRMZM2G079263	GRMZM2G079263_T01	GRMZM2G079263_P01	grmzm2g079263_t01|pacid:20821086	moderately similar to ( 381) AT1G80170 | Symbols: | polygalacturonase, putative / pectinase, putative | chr1:30153646-30155683 REVERSEmoderately similar to ( 335) PGLR_ACTCH Polygalacturonase precursor (EC 3.2.1.15) (PG) (Pectinase) - Actinidia chinensis (Kiwi) (Yangtao)highly similar to ( 634) loc_os05g46510 12005.m08774 protein polygalacturonase precursor, putative, expressedGlyco_hydro_28 PGU1…	AT1G80170.1	0	Pectin lyase-like superfamily protein	LOC_Os05g46510.1	polygalacturonase, putative, expressed	GO:0004650,GO:0005975	'10.6.3'	'cell wall.degradation.pectate lyases and polygalacturonases'
130	GRMZM2G113229_T01	2.29652	0.029138	GRMZM2G113229	GRMZM2G113229_T01	GRMZM2G113229_P01	grmzm2g113229_t01|pacid:20868039	weakly similar to ( 139) AT5G25610 | Symbols: RD22 | RD22; nutrient reservoir | chr5:8914498-8916684 REVERSEmoderately similar to ( 280) loc_os08g38810 12008.m07864 protein RAFTIN1a protein, putative, expressedBURP no original description	AT5G25610.1	ATRD22,RD22	BURP domain-containing protein	LOC_Os08g38810.1	BURP domain containing protein, expressed	0	'10.6.3'	'cell wall.degradation.pectate lyases and polygalacturonases'
131	GRMZM2G113229_T03	2.53205	0.013223	GRMZM2G113229	GRMZM2G113229_T03	GRMZM2G113229_P03	grmzm2g113229_t03|pacid:20868038	weakly similar to ( 140) AT5G25610 | Symbols: RD22 | RD22; nutrient reservoir | chr5:8914498-8916684 REVERSEmoderately similar to ( 281) loc_os08g38810 12008.m07864 protein RAFTIN1a protein, putative, expressedBURP no original description	AT5G25610.1	ATRD22,RD22	BURP domain-containing protein	LOC_Os08g38810.1	BURP domain containing protein, expressed	0	'10.6.3'	'cell wall.degradation.pectate lyases and polygalacturonases'
132	GRMZM2G445169_T02	-3.16145	0.002987	GRMZM2G445169	GRMZM2G445169_T02	GRMZM2G445169_P02	grmzm2g445169_t02|pacid:20881019	moderately similar to ( 238) AT2G28950 | Symbols: ATEXPA6, ATEXP6, ATHEXP ALPHA 1.8 | ATEXPA6 (ARABIDOPSIS THALIANA EXPANSIN A6) | chr2:12431840-12433482 REVERSEmoderately similar to ( 258) EXPA7_ORYSA Expansin-A7 precursor (OsEXPA7) (Alpha-expansin-7) (OsEXP7) (OsaEXPa1.26) - Oryza sativa (Rice)moderately similar to ( 258) loc_os03g60720 12003.m10961 protein alpha-expansin 6 precursor, putative,…	AT2G37640.1	ATEXP3,ATEXPA3,ATHEXP ALPHA 1.9,EXP3	Barwin-like endoglucanases superfamily protein	LOC_Os03g60720.1	expansin precursor, putative, expressed	0	'10.7'	'cell wall.modification'
133	GRMZM2G026980_T02	-2.8294	0.002277	GRMZM2G026980	GRMZM2G026980_T02	GRMZM2G026980_P02	grmzm2g026980_t02|pacid:20881437	weakly similar to ( 120) AT2G18800 | Symbols: ATXTH21, XTH21 | XTH21 (XYLOGLUCAN ENDOTRANSGLUCOSYLASE/HYDROLASE 21); hydrolase, acting on glycosyl bonds / xyloglucan endotransglucosylase | chr2:8144947-8146265 FORWARDweakly similar to ( 105) BRU1_SOYBN Brassinosteroid-regulated protein BRU1 precursor - Glycine max (Soybean)weakly similar to ( 142) loc_os06g48180 12006.m32167 protein xyloglucan en…	AT2G18800.1	ATXTH21,XTH21	xyloglucan endotransglucosylase/hydrolase 21	LOC_Os06g48180.1	glycosyl hydrolases family 16, putative, expressed	GO:0004553,GO:0005975	'10.7'	'cell wall.modification'
134	GRMZM2G472708_T01	-2.79642	0.001503	GRMZM2G472708	GRMZM2G472708_T01	GRMZM2G472708_P01	grmzm2g472708_t01|pacid:20881102	very weakly similar to (95.1) AT5G64940 | Symbols: ATATH13, ATH13 | ATATH13; transporter | chr5:25949116-25953326 FORWARDweakly similar to ( 123) EXLA2_ORYSA Expansin-like A2 precursor (OsEXLA2) (OsEXPL2) (OsaEXPb2.2) - Oryza sativa (Rice)weakly similar to ( 123) loc_os10g39640 12010.m06734 protein expansin-like 3 precursor, putative, expressed no original description	AT3G45960.2	ATEXLA3,ATEXPL3,ATHEXP BETA 2.3,EXLA3,EXPL3	expansin-like A3	LOC_Os10g39640.1	expansin precursor, putative, expressed	0	'10.7'	'cell wall.modification'
135	GRMZM2G703152_T01	-2.42655	0.006774	GRMZM2G703152	GRMZM2G703152_T01	GRMZM2G703152_P01	grmzm2g703152_t01|pacid:20845806	no original description	AT2G45110.1	ATEXPB4,ATHEXP BETA 1.1,EXPB4	expansin B4	LOC_Os03g01260.1	expansin precursor, putative, expressed	0	'10.7'	'cell wall.modification'
136	GRMZM2G368886_T02	-2.3902	0.049895	GRMZM2G368886	GRMZM2G368886_T02	GRMZM2G368886_P02	grmzm2g368886_t02|pacid:20865860	moderately similar to ( 212) AT2G39700 | Symbols: ATEXPA4, ATEXP4, ATHEXP ALPHA 1.6 | ATEXPA4 (ARABIDOPSIS THALIANA EXPANSIN A4) | chr2:16544246-16545434 REVERSEmoderately similar to ( 226) EXPA7_ORYSA Expansin-A7 precursor (OsEXPA7) (Alpha-expansin-7) (OsEXP7) (OsaEXPa1.26) - Oryza sativa (Rice)moderately similar to ( 226) loc_os03g60720 12003.m10961 protein alpha-expansin 6 precursor, putative,…	AT2G39700.1	ATEXP4,ATEXPA4,ATHEXP ALPHA 1.6,EXPA4	expansin A4	LOC_Os03g60720.1	expansin precursor, putative, expressed	0	'10.7'	'cell wall.modification'
137	GRMZM2G166944_T02	1.99608	0.046941	GRMZM2G166944	GRMZM2G166944_T02	GRMZM2G166944_P02	grmzm2g166944_t02|pacid:20882795	moderately similar to ( 229) AT5G57550 | Symbols: XTR3 | XTR3 (XYLOGLUCAN ENDOTRANSGLYCOSYLASE 3); hydrolase, acting on glycosyl bonds / xyloglucan:xyloglucosyl transferase | chr5:23305055-23306384 REVERSEmoderately similar to ( 213) BRU1_SOYBN Brassinosteroid-regulated protein BRU1 precursor - Glycine max (Soybean)moderately similar to ( 243) loc_os06g48200 12006.m09346 protein xyloglucan endotr…	AT5G57550.1	XTH25,XTR3	xyloglucan endotransglucosylase/hydrolase 25	LOC_Os06g48200.1	glycosyl hydrolases family 16, putative, expressed	GO:0004553,GO:0005975	'10.7'	'cell wall.modification'
138	GRMZM2G127072_T02	2.08241	0.017398	GRMZM2G127072	GRMZM2G127072_T02	GRMZM2G127072_P02	grmzm2g127072_t02|pacid:20840900	weakly similar to ( 133) AT3G45970 | Symbols: ATEXLA1, EXPL1, ATEXPL1, ATHEXP BETA 2.1 | ATEXLA1 (ARABIDOPSIS THALIANA EXPANSIN-LIKE A1) | chr3:16896238-16897189 FORWARDweakly similar to ( 195) EXLA1_ORYSA Expansin-like A1 precursor (OsEXLA1) (OsEXPL1) (OsaEXPb2.1) - Oryza sativa (Rice)weakly similar to ( 195) loc_os03g04020 12003.m101177 protein expansin-like 3 precursor, putative, expressed no …	AT3G45970.1	ATEXLA1,ATEXPL1,ATHEXP BETA 2.1,EXLA1,EXPL1	expansin-like A1	LOC_Os03g04020.1	expansin precursor, putative, expressed	0	'10.7'	'cell wall.modification'
139	GRMZM2G127072_T04	2.20173	0.01018	GRMZM2G127072	GRMZM2G127072_T04	GRMZM2G127072_P04	grmzm2g127072_t04|pacid:20840899	moderately similar to ( 221) AT3G45970 | Symbols: ATEXLA1, EXPL1, ATEXPL1, ATHEXP BETA 2.1 | ATEXLA1 (ARABIDOPSIS THALIANA EXPANSIN-LIKE A1) | chr3:16896238-16897189 FORWARDmoderately similar to ( 322) EXLA1_ORYSA Expansin-like A1 precursor (OsEXLA1) (OsEXPL1) (OsaEXPb2.1) - Oryza sativa (Rice)moderately similar to ( 322) loc_os03g04020 12003.m101177 protein expansin-like 3 precursor, putative, e…	AT3G45970.1	ATEXLA1,ATEXPL1,ATHEXP BETA 2.1,EXLA1,EXPL1	expansin-like A1	LOC_Os03g04020.1	expansin precursor, putative, expressed	0	'10.7'	'cell wall.modification'
140	GRMZM2G361064_T01	2.23715	0.019719	GRMZM2G361064	GRMZM2G361064_T01	GRMZM2G361064_P01	grmzm2g361064_t01|pacid:20819737	moderately similar to ( 328) AT2G40610 | Symbols: ATEXPA8, EXP8, ATEXP8, ATHEXP ALPHA 1.11 | ATEXPA8 (ARABIDOPSIS THALIANA EXPANSIN A8) | chr2:16949121-16950472 REVERSEmoderately similar to ( 374) EXPA2_ORYSA Expansin-A2 precursor (OsEXPA2) (Alpha-expansin-2) (OsEXP2) (OsaEXPa1.23) (RiExB) (RiExC) - Oryza sativa (Rice)moderately similar to ( 374) loc_os01g60770 12001.m12205 protein alpha-expansin…	AT2G40610.1	ATEXP8,ATEXPA8,ATHEXP ALPHA 1.11,EXP8,EXPA8	expansin A8	LOC_Os05g39990.1	expansin precursor, putative, expressed	0	'10.7'	'cell wall.modification'
141	GRMZM5G859316_T01	2.39068	0.04849	GRMZM5G859316	GRMZM5G859316_T01	GRMZM5G859316_P01	grmzm5g859316_t01|pacid:20861794	moderately similar to ( 204) AT1G65680 | Symbols: ATEXPB2, EXPB2, ATHEXP BETA 1.4 | ATEXPB2 (ARABIDOPSIS THALIANA EXPANSIN B2) | chr1:24427266-24428399 FORWARDmoderately similar to ( 315) EXB12_ORYSA Expansin-B12 precursor (OsEXPB12) (Beta-expansin-12) (OsaEXPb1.17) - Oryza sativa (Rice)moderately similar to ( 324) loc_os03g44290 12003.m35332 protein beta-expansin 4 precursor, putative, expressed…	AT1G65680.1	ATEXPB2,ATHEXP BETA 1.4,EXPB2	expansin B2	LOC_Os03g44290.1	expansin precursor, putative, expressed	0	'10.7'	'cell wall.modification'
142	GRMZM5G886185_T01	2.57068	0.035578	GRMZM5G886185	GRMZM5G886185_T01	GRMZM5G886185_P01	grmzm5g886185_t01|pacid:20881558	moderately similar to ( 243) AT5G57530 | Symbols: | xyloglucan:xyloglucosyl transferase, putative / xyloglucan endotransglycosylase, putative / endo-xyloglucan transferase, putative | chr5:23300469-23301549 REVERSEmoderately similar to ( 214) BRU1_SOYBN Brassinosteroid-regulated protein BRU1 precursor - Glycine max (Soybean)moderately similar to ( 381) loc_os02g17880 12002.m07032 protein xylogluc…	AT5G57530.1	AtXTH12,XTH12	xyloglucan endotransglucosylase/hydrolase 12	LOC_Os02g17880.1	glycosyl hydrolases family 16, putative, expressed	GO:0004553,GO:0005975,GO:0016762,GO:0006073,GO:0005618,GO:0048046	'10.7'	'cell wall.modification'
143	GRMZM2G004699_T03	2.65732	0.010502	GRMZM2G004699	GRMZM2G004699_T03	GRMZM2G004699_P03	grmzm2g004699_t03|pacid:20859567	moderately similar to ( 268) AT5G13870 | Symbols: EXGT-A4 | EXGT-A4 (ENDOXYLOGLUCAN TRANSFERASE A4); hydrolase, acting on glycosyl bonds / hydrolase, hydrolyzing O-glycosyl compounds / xyloglucan:xyloglucosyl transferase | chr5:4475089-4476217 REVERSEmoderately similar to ( 302) XTH_WHEAT Probable xyloglucan endotransglucosylase/hydrolase precursor (EC 2.4.1.207) - Triticum aestivum (Wheat)modera…	AT5G13870.1	EXGT-A4,XTH5	xyloglucan endotransglucosylase/hydrolase 5	LOC_Os11g33270.1	glycosyl hydrolases family 16, putative, expressed	GO:0004553,GO:0005975,GO:0016762,GO:0006073,GO:0005618,GO:0048046	'10.7'	'cell wall.modification'
144	GRMZM2G166944_T03	2.85398	0.007982	GRMZM2G166944	GRMZM2G166944_T03	GRMZM2G166944_P03	grmzm2g166944_t03|pacid:20882794	moderately similar to ( 375) AT5G57550 | Symbols: XTR3 | XTR3 (XYLOGLUCAN ENDOTRANSGLYCOSYLASE 3); hydrolase, acting on glycosyl bonds / xyloglucan:xyloglucosyl transferase | chr5:23305055-23306384 REVERSEmoderately similar to ( 330) BRU1_SOYBN Brassinosteroid-regulated protein BRU1 precursor - Glycine max (Soybean)moderately similar to ( 452) loc_os06g48200 12006.m09346 protein xyloglucan endotr…	AT5G57550.1	XTH25,XTR3	xyloglucan endotransglucosylase/hydrolase 25	LOC_Os06g48200.1	glycosyl hydrolases family 16, putative, expressed	GO:0004553,GO:0005975,GO:0016762,GO:0006073,GO:0005618,GO:0048046	'10.7'	'cell wall.modification'
145	GRMZM2G070913_T01	-4.02837	0.003124	GRMZM2G070913	GRMZM2G070913_T01	GRMZM2G070913_P01	grmzm2g070913_t01|pacid:20849292	moderately similar to ( 275) AT2G21610 | Symbols: PE11, ATPE11 | pectinesterase family protein | chr2:9245161-9247025 REVERSEweakly similar to ( 135) PME3_CITSI Pectinesterase-3 precursor (EC 3.1.1.11) (Pectin methylesterase 3) (PE 3) - Citrus sinensis (Sweet orange)moderately similar to ( 424) loc_os01g44340 12001.m10690 protein pectinesterase-3 precursor, putative, expressedPectinesterase PemB …	AT2G21610.1	ATPE11,PE11	pectinesterase 11	LOC_Os01g44340.1	pectinesterase, putative, expressed	GO:0030599,GO:0042545,GO:0005618	'10.8.1'	'cell wall.pectin*esterases.PME'
146	GRMZM2G012328_T01	-2.46632	0.005278	GRMZM2G012328	GRMZM2G012328_T01	GRMZM2G012328_P01	grmzm2g012328_t01|pacid:20844509	moderately similar to ( 453) AT5G49180 | Symbols: | pectinesterase family protein | chr5:19940783-19942876 REVERSEmoderately similar to ( 404) PME3_CITSI Pectinesterase-3 precursor (EC 3.1.1.11) (Pectin methylesterase 3) (PE 3) - Citrus sinensis (Sweet orange)highly similar to ( 973) loc_os04g38560 12004.m08845 protein pectinesterase-1 precursor, putative, expressedPectinesterase PemB PMEI PRK105…	AT5G49180.1	0	Plant invertase/pectin methylesterase inhibitor superfamily	LOC_Os04g38560.1	pectinesterase, putative, expressed	GO:0030599,GO:0042545,GO:0005618,GO:0004857	'10.8.1'	'cell wall.pectin*esterases.PME'
147	GRMZM2G177940_T03	-2.46065	0.006206	GRMZM2G177940	GRMZM2G177940_T03	GRMZM2G177940_P03	grmzm2g177940_t03|pacid:20830666	moderately similar to ( 301) AT5G19730 | Symbols: | pectinesterase family protein | chr5:6670562-6673202 FORWARDweakly similar to ( 118) PME3_CITSI Pectinesterase-3 precursor (EC 3.1.1.11) (Pectin methylesterase 3) (PE 3) - Citrus sinensis (Sweet orange)moderately similar to ( 394) loc_os01g53990 12001.m42718 protein pectinesterase-2 precursor, putative, expressedPectinesterase PemB PRK10531 no o…	AT5G19730.1	0	Pectin lyase-like superfamily protein	LOC_Os01g53990.1	pectinesterase, putative, expressed	GO:0030599,GO:0042545,GO:0005618	'10.8.1'	'cell wall.pectin*esterases.PME'
148	GRMZM2G431856_T01	-2.42262	0.0174	GRMZM2G431856	GRMZM2G431856_T01	GRMZM2G431856_P01	grmzm2g431856_t01|pacid:20858138	moderately similar to ( 247) AT5G19730 | Symbols: | pectinesterase family protein | chr5:6670562-6673202 FORWARDweakly similar to ( 126) PME3_CITSI Pectinesterase-3 precursor (EC 3.1.1.11) (Pectin methylesterase 3) (PE 3) - Citrus sinensis (Sweet orange)highly similar to ( 522) loc_os11g45730 12011.m28693 protein pectinesterase precursor, putative, expressedPectinesterase PemB no original descrip…	AT5G19730.1	0	Pectin lyase-like superfamily protein	LOC_Os11g45720.1	pectinesterase, putative, expressed	GO:0030599,GO:0042545,GO:0005618	'10.8.1'	'cell wall.pectin*esterases.PME'
149	GRMZM2G177940_T05	-2.22469	0.00253	GRMZM2G177940	GRMZM2G177940_T05	GRMZM2G177940_P05	grmzm2g177940_t05|pacid:20830668	very weakly similar to (86.7) AT5G19730 | Symbols: | pectinesterase family protein | chr5:6670562-6673202 FORWARDweakly similar to ( 145) loc_os01g53990 12001.m42718 protein pectinesterase-2 precursor, putative, expressed no original description	AT5G19730.1	0	Pectin lyase-like superfamily protein	LOC_Os01g53990.1	pectinesterase, putative, expressed	0	'10.8.1'	'cell wall.pectin*esterases.PME'
150	GRMZM5G842022_T01	2.08751	0.022299	#N/A	#N/A	#N/A	grmzm5g842022_t01|pacid:20843084	weakly similar to ( 165) loc_os04g35770 12004.m08666 protein pectinesterase-2 precursor, putative, expressed no original description	#N/A	#N/A	#N/A	#N/A	#N/A	#N/A	'10.8.1'	'cell wall.pectin*esterases.PME'
151	GRMZM2G141873_T03	2.06693	0.008468	GRMZM2G141873	GRMZM2G141873_T03	GRMZM2G141873_P03	grmzm2g141873_t03|pacid:20853144	moderately similar to ( 203) AT3G09410 | Symbols: | pectinacetylesterase family protein | chr3:2898243-2900984 REVERSEmoderately similar to ( 266) loc_os05g02120 12005.m04748 protein carboxylic ester hydrolase, putative, expressedPAE no original description	AT3G09410.1	0	Pectinacetylesterase family protein	LOC_Os05g02120.1	pectinacetylesterase domain containing protein, expressed	0	'10.8.2'	'cell wall.pectin*esterases.acetyl esterase'
152	GRMZM2G377341_T02	5.12363	0.026181	GRMZM2G377341	GRMZM2G377341_T02	GRMZM2G377341_P02	grmzm2g377341_t02|pacid:20876734	highly similar to ( 821) AT1G36160 | Symbols: ACC1, AT-ACC1, EMB22, GK, PAS3 | ACC1 (ACETYL-COENZYME A CARBOXYLASE 1); acetyl-CoA carboxylase | chr1:13534196-13543773 FORWARDmoderately similar to ( 201) MCCA_SOYBN Methylcrotonoyl-CoA carboxylase subunit alpha, mitochondrial precursor (EC 6.4.1.4) (3-methylcrotonyl-CoA carboxylase 1) (MCCase subunit alpha) (3-methylcrotonyl-CoA:carbon dioxide liga…	AT1G36160.1	ACC1,AT-ACC1,EMB22,GK,PAS3	acetyl-CoA carboxylase 1	LOC_Os10g21910.1	acetyl-CoA carboxylase, putative, expressed	GO:0003824,GO:0008152,GO:0005524	'11.1.1'	'lipid metabolism.FA synthesis and FA elongation.Acetyl CoA Carboxylation'
153	GRMZM2G168956_T01	-2.32825	0.002383	GRMZM2G168956	GRMZM2G168956_T01	GRMZM2G168956_P01	grmzm2g168956_t01|pacid:20839399	highly similar to ( 574) AT1G68530 | Symbols: CUT1, POP1, CER6, G2, KCS6 | KCS6 (3-KETOACYL-COA SYNTHASE 6); catalytic/ transferase, transferring acyl groups other than amino-acyl groups | chr1:25713600-25714733 REVERSEhighly similar to ( 730) loc_os06g15170 12006.m06231 protein 3-ketoacyl-CoA synthase, putative, expressedFAE1_CUT1_RppA CHS_like BcsA no original description	AT1G25450.1	CER60,KCS5	3-ketoacyl-CoA synthase 5	LOC_Os06g15170.1	3-ketoacyl-CoA synthase, putative, expressed	GO:0016747,GO:0006633,GO:0016020,GO:0008610	'11.1.10'	'lipid metabolism.FA synthesis and FA elongation.beta ketoacyl CoA synthase'
154	GRMZM2G393897_T01	2.17327	0.005289	GRMZM2G393897	GRMZM2G393897_T01	GRMZM2G393897_P01	grmzm2g393897_t01|pacid:20852098	highly similar to ( 801) AT1G19440 | Symbols: KCS4 | KCS4 (3-KETOACYL-COA SYNTHASE 4); acyltransferase/ catalytic/ transferase, transferring acyl groups other than amino-acyl groups | chr1:6729119-6730669 FORWARDhighly similar to ( 913) loc_os05g49290 12005.m27982 protein acyltransferase, putative, expressedFAE1_CUT1_RppA CHS_like BcsA FabH KAS_III no original description	AT1G19440.1	KCS4	3-ketoacyl-CoA synthase 4	LOC_Os05g49290.1	3-ketoacyl-CoA synthase, putative, expressed	GO:0016747,GO:0006633,GO:0016020,GO:0008610	'11.1.10'	'lipid metabolism.FA synthesis and FA elongation.beta ketoacyl CoA synthase'
155	GRMZM5G894016_T01	2.20199	0.005289	GRMZM5G894016	GRMZM5G894016_T01	GRMZM5G894016_P01	grmzm5g894016_t01|pacid:20881013	highly similar to ( 504) AT2G28630 | Symbols: KCS12 | KCS12 (3-KETOACYL-COA SYNTHASE 12); acyltransferase/ catalytic/ transferase, transferring acyl groups other than amino-acyl groups | chr2:12275719-12277149 REVERSEhighly similar to ( 665) loc_os02g56860 12002.m10708 protein acyltransferase, putative, expressedFAE1_CUT1_RppA CHS_like BcsA KAS_III FabH no original description	AT2G28630.1	KCS12	3-ketoacyl-CoA synthase 12	LOC_Os02g56860.1	3-ketoacyl-CoA synthase, putative, expressed	GO:0016747,GO:0006633,GO:0016020,GO:0008610	'11.1.10'	'lipid metabolism.FA synthesis and FA elongation.beta ketoacyl CoA synthase'
156	GRMZM2G091715_T03	2.50785	0.006699	GRMZM2G091715	GRMZM2G091715_T03	GRMZM2G091715_P03	grmzm2g091715_t03|pacid:20859082	very weakly similar to (90.1) AT1G54580 | Symbols: ACP2 | ACP2 (ACYL CARRIER PROTEIN 2); acyl carrier | chr1:20389572-20390770 FORWARDweakly similar to ( 117) ACP3_HORVU Acyl carrier protein 3, chloroplast precursor (Acyl carrier protein III) (ACP III) - Hordeum vulgare (Barley)weakly similar to ( 114) loc_os12g34890 12012.m07282 protein acyl carrier protein 1, chloroplast precursor, putative, ex…	AT4G25050.1	ACP4	acyl carrier protein 4	LOC_Os08g43580.1	acyl carrier protein, putative, expressed	0	'11.1.12'	'lipid metabolism.FA synthesis and FA elongation.ACP protein'
157	GRMZM2G166956_T01	-4.81383	0.001059	GRMZM2G166956	GRMZM2G166956_T01	GRMZM2G166956_P01	grmzm2g166956_t01|pacid:20874611	very weakly similar to (92.4) AT2G43710 | Symbols: SSI2, FAB2 | SSI2; acyl-[acyl-carrier-protein] desaturase/ stearoyl-CoA 9-desaturase | chr2:18120107-18122495 FORWARDvery weakly similar to (93.6) STAD_HELAN Acyl-[acyl-carrier-protein] desaturase, chloroplast precursor (EC 1.14.19.2) (Stearoyl-ACP desaturase) - Helianthus annuus (Common sunflower)weakly similar to ( 101) loc_os01g69080 12001.m13…	AT2G43710.1	FAB2,SSI2	Plant stearoyl-acyl-carrier-protein desaturase family protein	LOC_Os01g69080.1	acyl-desaturase, chloroplast precursor, putative, expressed	GO:0045300,GO:0006631,GO:0055114	'11.1.15'	'lipid metabolism.FA synthesis and FA elongation.ACP desaturase'
158	GRMZM2G143625_T01	-2.36054	0.012528	GRMZM2G143625	GRMZM2G143625_T01	GRMZM2G143625_P01	grmzm2g143625_t01|pacid:20864100	moderately similar to ( 404) AT3G02610 | Symbols: | acyl-[acyl-carrier-protein] desaturase/ oxidoreductase/ transition metal ion binding | chr3:555665-557458 FORWARDmoderately similar to ( 417) STAD_GOSHI Acyl-[acyl-carrier-protein] desaturase, chloroplast precursor (EC 1.14.19.2) (Stearoyl-ACP desaturase) - Gossypium hirsutum (Upland cotton)moderately similar to ( 408) loc_os04g31070 12004.m0821…	AT3G02610.1	0	Plant stearoyl-acyl-carrier-protein desaturase family protein	LOC_Os04g31070.1	acyl-desaturase, chloroplast precursor, putative, expressed	GO:0045300,GO:0006631,GO:0055114	'11.1.15'	'lipid metabolism.FA synthesis and FA elongation.ACP desaturase'
159	GRMZM2G140298_T01	-2.12944	0.004441	GRMZM2G140298	GRMZM2G140298_T01	GRMZM2G140298_P01	grmzm2g140298_t01|pacid:20869314	moderately similar to ( 207) AT1G08510 | Symbols: FATB | FATB (fatty acyl-ACP thioesterases B); acyl carrier/ acyl-[acyl-carrier-protein] hydrolase | chr1:2691546-2693409 REVERSEweakly similar to ( 192) FATB_GOSHI Myristoyl-acyl carrier protein thioesterase, chloroplast precursor (EC 3.1.2.-) (16:0-acyl-carrier protein thioesterase) (16:0-ACP thioesterase) (Acyl-[acyl-carrier-protein] hydrolase) …	AT1G08510.1	FATB	fatty acyl-ACP thioesterases B	LOC_Os06g39520.2	myristoyl-acyl carrier protein thioesterase, chloroplast precursor, putative, expressed	GO:0016790,GO:0006633	'11.1.7'	'lipid metabolism.FA synthesis and FA elongation.ACP thioesterase'
160	GRMZM2G361633_T01	-2.09898	0.002746	GRMZM2G361633	GRMZM2G361633_T01	GRMZM2G361633_P01	grmzm2g361633_t01|pacid:20823138	moderately similar to ( 254) loc_os10g10180 12010.m065357 protein CMV 1a interacting protein 1, putative, expressed no original description	AT1G20110.1	0	RING/FYVE/PHD zinc finger superfamily protein	LOC_Os10g10180.1	methyltransferase domain containing protein, putative, expressed	GO:0046872	'11.3'	'lipid metabolism.Phospholipid synthesis'
161	GRMZM2G439268_T01	-2.37644	0.003939	GRMZM2G439268	GRMZM2G439268_T01	GRMZM2G439268_P01	grmzm2g439268_t01|pacid:20871886	weakly similar to ( 107) loc_os08g03690 12008.m04513 protein nonspecific lipid-transfer protein 1 precursor, putative, expressednsLTP1 no original description	AT2G15050.3	LTP,LTP7	lipid transfer protein	LOC_Os08g03690.1	LTPL24 - Protease inhibitor/seed storage/LTP family protein precursor, expressed	0	'11.6'	'lipid metabolism.lipid transfer proteins etc'
162	AC194670_2_FGT001	-2.75683	0.004141	AC194670.2_FG001	AC194670.2_FGT001	AC194670.2_FGP001	ac194670.2_fgt001|pacid:20858473	very weakly similar to (96.3) AT1G76150 | Symbols: ECH2, ATECH2 | maoC-like dehydratase domain-containing protein | chr1:28575236-28577637 REVERSEweakly similar to ( 108) loc_os09g37280 12009.m22186 protein peroxisomal multifunctional enzyme type 2, putative, expressed no original description	AT1G76150.1	ATECH2,ECH2	enoyl-CoA hydratase 2	LOC_Os09g37280.1	peroxisomal multifunctional enzyme type 2, putative, expressed	0	'11.8'	'lipid metabolism.'exotics'(steroids, squalene etc)'
163	GRMZM2G174621_T01	-2.41125	0.005278	GRMZM2G174621	GRMZM2G174621_T01	GRMZM2G174621_P01	grmzm2g174621_t01|pacid:20821792	moderately similar to ( 237) AT5G54500 | Symbols: FQR1 | FQR1 (FLAVODOXIN-LIKE QUINONE REDUCTASE 1); FMN binding / oxidoreductase, acting on NADH or NADPH, quinone or similar compound as acceptor | chr5:22124674-22126256 FORWARDmoderately similar to ( 238) loc_os01g57570 12001.m43222 protein minor allergen Alt a 7, putative, expressedPRK03767 WrbA no original description	AT5G54500.1	FQR1	flavodoxin-like quinone reductase 1	LOC_Os05g42190.1	NADPH-dependent FMN reductase domain containing protein, expressed	GO:0016491	'11.8'	'lipid metabolism.'exotics'(steroids, squalene etc)'
164	GRMZM2G165613_T01	-2.0833	0.006603	GRMZM2G165613	GRMZM2G165613_T01	GRMZM2G165613_P01	grmzm2g165613_t01|pacid:20848321	moderately similar to ( 365) AT4G36480 | Symbols: ATLCB1, LCB1, EMB2779, FBR11 | ATLCB1 (LONG-CHAIN BASE1); protein binding / serine C-palmitoyltransferase | chr4:17218598-17221124 FORWARDmoderately similar to ( 473) loc_os03g14800 12003.m35124 protein serine palmitoyltransferase 1, putative, expressedBioF PRK05958 PRK06939 no original description	AT4G36480.1	ATLCB1,EMB2779,FBR11,LCB1	long-chain base1	LOC_Os03g14800.4	serine palmitoyltransferase 1, putative, expressed	GO:0030170,GO:0009058	'11.8.1'	'lipid metabolism.'exotics' (steroids, squalene etc).sphingolipids'
165	GRMZM2G041369_T02	3.30718	0.002572	GRMZM2G041369	GRMZM2G041369_T02	GRMZM2G041369_P02	grmzm2g041369_t02|pacid:20848178	very weakly similar to (82.4) AT1G27480 | Symbols: | lecithin:cholesterol acyltransferase family protein / LACT family protein | chr1:9544607-9546168 FORWARDweakly similar to ( 144) loc_os02g37800 12002.m08868 protein lecithine cholesterol acyltransferase-like protein, putative, expressed no original description	AT1G27480.1	0	alpha/beta-Hydrolases superfamily protein	LOC_Os02g37800.1	lecithin:cholesterol acyltransferase, putative, expressed	0	'11.8.10'	'lipid metabolism.'exotics' (steroids, squalene etc).phosphatidylcholinesterol O-acyltransferase'
166	GRMZM2G000531_T03	-2.17657	0.004742	GRMZM2G000531	GRMZM2G000531_T03	GRMZM2G000531_P03	grmzm2g000531_t03|pacid:20860297	moderately similar to ( 398) AT2G29390 | Symbols: ATSMO2 | SMO2-2 (STEROL 4-ALPHA-METHYL-OXIDASE 2-2); 4-alpha-methyl-delta7-sterol-4alpha-methyl oxidase/ C-4 methylsterol oxidase | chr2:12610758-12611929 REVERSEmoderately similar to ( 478) loc_os11g48020 12011.m08600 protein C-4 methylsterol oxidase, putative, expressedERG3 no original description	AT2G29390.2	ATSMO2,SMO2-2	sterol 4-alpha-methyl-oxidase 2-2	LOC_Os11g48020.1	fatty acid hydroxylase, putative, expressed	GO:0005506,GO:0016491,GO:0006633,GO:0055114	'11.8.2'	'lipid metabolism.'exotics' (steroids, squalene etc).methylsterol monooxygenase'
167	GRMZM2G000531_T01	-2.09222	0.014919	GRMZM2G000531	GRMZM2G000531_T01	GRMZM2G000531_P01	grmzm2g000531_t01|pacid:20860298	moderately similar to ( 395) AT2G29390 | Symbols: ATSMO2 | SMO2-2 (STEROL 4-ALPHA-METHYL-OXIDASE 2-2); 4-alpha-methyl-delta7-sterol-4alpha-methyl oxidase/ C-4 methylsterol oxidase | chr2:12610758-12611929 REVERSEmoderately similar to ( 476) loc_os11g48020 12011.m08600 protein C-4 methylsterol oxidase, putative, expressedERG3 no original description	AT2G29390.2	ATSMO2,SMO2-2	sterol 4-alpha-methyl-oxidase 2-2	LOC_Os11g48020.1	fatty acid hydroxylase, putative, expressed	GO:0005506,GO:0016491,GO:0006633,GO:0055114	'11.8.2'	'lipid metabolism.'exotics' (steroids, squalene etc).methylsterol monooxygenase'
168	GRMZM2G374779_T03	-2.06996	0.011202	GRMZM2G374779	GRMZM2G374779_T03	GRMZM2G374779_P03	grmzm2g374779_t03|pacid:20870577	moderately similar to ( 223) AT3G60340 | Symbols: | palmitoyl protein thioesterase family protein | chr3:22304395-22306389 FORWARDmoderately similar to ( 256) loc_os03g01150 12003.m05666 protein palmitoyl-protein thioesterase 1 precursor, putative, expressedPalm_thioest no original description	AT3G60340.1	0	alpha/beta-Hydrolases superfamily protein	LOC_Os03g01150.1	palmitoyl-protein thioesterase 1 precursor, putative, expressed	GO:0008474,GO:0006464	'11.9.1'	'lipid metabolism.lipid degradation.palmitoyl[protein] hydrolase'
169	GRMZM2G145814_T02	-2.584	0.004367	GRMZM2G145814	GRMZM2G145814_T02	GRMZM2G145814_P02	grmzm2g145814_t02|pacid:20831560	moderately similar to ( 418) AT5G18630 | Symbols: | lipase class 3 family protein | chr5:6202965-6205448 FORWARDhighly similar to ( 615) loc_os01g71010 12001.m13145 protein lipase precursor, putative, expressedLipase_3 Lipase_3 Lipase no original description	AT5G18640.1	0	alpha/beta-Hydrolases superfamily protein	LOC_Os01g71010.1	lipase precursor, putative, expressed	GO:0004806,GO:0006629	'11.9.2'	'lipid metabolism.lipid degradation.lipases'
170	GRMZM2G461040_T01	-2.00747	0.019594	GRMZM2G461040	GRMZM2G461040_T01	GRMZM2G461040_P01	grmzm2g461040_t01|pacid:20836819	weakly similar to ( 145) AT5G18640 | Symbols: | lipase class 3 family protein | chr5:6213247-6215494 FORWARDmoderately similar to ( 270) loc_os11g43510 12011.m08186 protein lipase precursor, putative, expressedLipase_3 Lipase_3 no original description	AT5G18640.1	0	alpha/beta-Hydrolases superfamily protein	LOC_Os11g43510.1	lipase precursor, putative, expressed	GO:0004806,GO:0006629	'11.9.2'	'lipid metabolism.lipid degradation.lipases'
171	GRMZM5G832114_T01	-3.04772	0.003785	GRMZM5G832114	GRMZM5G832114_T01	GRMZM5G832114_P01	grmzm5g832114_t01|pacid:20855390	moderately similar to ( 307) AT2G44810 | Symbols: DAD1 | DAD1 (DEFECTIVE ANTHER DEHISCENCE 1); phospholipase A1/ triacylglycerol lipase | chr2:18479095-18480168 FORWARDhighly similar to ( 520) loc_os11g04940 12011.m04692 protein DAD1, putativeLipase_3 Lipase_3 no original description	AT2G44810.1	DAD1	alpha/beta-Hydrolases superfamily protein	LOC_Os11g04940.1	phospholipase, putative, expressed	GO:0004806,GO:0006629	'11.9.2.1'	'lipid metabolism.lipid degradation.lipases.triacylglycerol lipase'
172	GRMZM5G812425_T01	-2.92266	0.003785	GRMZM5G812425	GRMZM5G812425_T01	GRMZM5G812425_P01	grmzm5g812425_t01|pacid:20854375	moderately similar to ( 402) AT1G05800 | Symbols: DGL | DGL (DONGLE); triacylglycerol lipase | chr1:1741204-1742619 FORWARDhighly similar to ( 607) loc_os01g67430 12001.m12847 protein triacylglycerol lipase, putative, expressedLipase_3 Lipase_3 no original description	AT1G05800.1	DGL	alpha/beta-Hydrolases superfamily protein	LOC_Os01g67430.1	lipase, putative, expressed	GO:0004806,GO:0006629	'11.9.2.1'	'lipid metabolism.lipid degradation.lipases.triacylglycerol lipase'
173	GRMZM2G406951_T01	-2.61574	0.005303	GRMZM2G406951	GRMZM2G406951_T01	GRMZM2G406951_P01	grmzm2g406951_t01|pacid:20828938	moderately similar to ( 397) AT1G05800 | Symbols: DGL | DGL (DONGLE); triacylglycerol lipase | chr1:1741204-1742619 FORWARDhighly similar to ( 616) loc_os01g67430 12001.m12847 protein triacylglycerol lipase, putative, expressedLipase_3 Lipase_3 no original description	AT1G05800.1	DGL	alpha/beta-Hydrolases superfamily protein	LOC_Os01g67430.1	lipase, putative, expressed	GO:0004806,GO:0006629	'11.9.2.1'	'lipid metabolism.lipid degradation.lipases.triacylglycerol lipase'
174	GRMZM2G359904_T01	-2.25188	0.011387	GRMZM2G359904	GRMZM2G359904_T01	GRMZM2G359904_P01	grmzm2g359904_t01|pacid:20823921	moderately similar to ( 484) AT1G06800 | Symbols: | lipase class 3 family protein | chr1:2090109-2091443 REVERSEweakly similar to ( 106) POLB_MAIZE Putative Pol polyprotein from transposon element Bs1 (ORF 1) - Zea mays (Maize)moderately similar to ( 456) loc_os05g32380 12005.m07471 protein triacylglycerol lipase, putative, expressedLipase_3 Lipase_3 no original description	AT1G06800.1	PLA-I{gamma}1	alpha/beta-Hydrolases superfamily protein	LOC_Os05g32380.1	phospholipase, putative, expressed	GO:0004806,GO:0006629	'11.9.2.1'	'lipid metabolism.lipid degradation.lipases.triacylglycerol lipase'
175	GRMZM5G850786_T01	2.98589	0.021918	GRMZM5G850786	GRMZM5G850786_T01	GRMZM5G850786_P01	grmzm5g850786_t01|pacid:20872634	weakly similar to ( 171) loc_os04g41200 12004.m09100 protein lipase family protein, expressed no original description	AT1G05790.1	0	lipase class 3 family protein	LOC_Os04g41200.1	lipase, putative, expressed	0	'11.9.2.1'	'lipid metabolism.lipid degradation.lipases.triacylglycerol lipase'
176	GRMZM5G804759_T01	3.23467	0.008417	GRMZM5G804759	GRMZM5G804759_T01	GRMZM5G804759_P01	grmzm5g804759_t01|pacid:20820625	moderately similar to ( 371) AT4G18550 | Symbols: | lipase class 3 family protein | chr4:10225006-10226862 REVERSEhighly similar to ( 509) loc_os05g49840 12005.m09054 protein triacylglycerol lipase, putative, expressedLipase_3 Lipase_3 no original description	AT4G18550.1	0	alpha/beta-Hydrolases superfamily protein	LOC_Os05g49840.1	phospholipase, putative, expressed	GO:0004806,GO:0006629	'11.9.2.1'	'lipid metabolism.lipid degradation.lipases.triacylglycerol lipase'
177	GRMZM2G054559_T07	2.05927	0.0223	GRMZM2G054559	GRMZM2G054559_T07	GRMZM2G054559_P07	grmzm2g054559_t07|pacid:20828511	moderately similar to ( 444) AT3G15730 | Symbols: PLDALPHA1, PLD | PLDALPHA1 (PHOSPHOLIPASE D ALPHA 1); phospholipase D | chr3:5330835-5333474 FORWARDhighly similar to ( 591) PLDA1_MAIZE Phospholipase D alpha 1 (EC 3.1.4.4) (PLD alpha 1) (Choline phosphatase 1) (Phosphatidylcholine-hydrolyzing phospholipase D 1) - Zea mays (Maize)highly similar to ( 555) loc_os01g07760 12001.m42610 protein phosph…	AT3G15730.1	PLD,PLDALPHA1	phospholipase D alpha 1	LOC_Os01g07760.1	phospholipase D, putative, expressed	GO:0005515	'11.9.3'	'lipid metabolism.lipid degradation.lysophospholipases'
178	GRMZM2G343588_T01	2.37858	0.04303	GRMZM2G343588	GRMZM2G343588_T01	GRMZM2G343588_P01	grmzm2g343588_t01|pacid:20850287	moderately similar to ( 350) AT3G16785 | Symbols: PLDP1, PLDZ1, PLDZETA1, PLD ZETA 1 | PLDP1 (PHOSPHOLIPASE D P1); phospholipase D | chr3:5711329-5718696 FORWARDmoderately similar to ( 408) loc_os05g29050 12005.m083704 protein phospholipase D p1, putative, expressed no original description	AT3G16785.1	PLD ZETA 1,PLDP1,PLDZ1,PLDZETA1	phospholipase D P1	LOC_Os05g29050.2	phospholipase D p1, putative, expressed	GO:0035091	'11.9.3.1'	'lipid metabolism.lipid degradation.lysophospholipases.phospholipase D'
179	GRMZM2G086656_T02	-2.09329	0.003281	GRMZM2G086656	GRMZM2G086656_T02	GRMZM2G086656_P02	grmzm2g086656_t02|pacid:20836293	very weakly similar to (82.0) AT4G22300 | Symbols: SOBER1 | SOBER1 (SUPPRESSOR OF AVRBST-ELICITED RESISTANCE 1); carboxylesterase | chr4:11787560-11791055 REVERSEweakly similar to ( 116) loc_os04g57380 12004.m10623 protein acyl-protein thioesterase 1, putative, expressed no original description	AT4G22300.1	SOBER1	carboxylesterases	LOC_Os04g57380.1	acyl-protein thioesterase, putative, expressed	GO:0016787,GO:0005783	'11.9.3.2'	'lipid metabolism.lipid degradation.lysophospholipases.carboxylesterase'
180	GRMZM5G862219_T03	-2.6888	0.042097	GRMZM5G862219	GRMZM5G862219_T03	GRMZM5G862219_P03	grmzm5g862219_t03|pacid:20828742	weakly similar to ( 181) AT3G51840 | Symbols: ACX4, ATSCX, ATG6 | ACX4 (ACYL-COA OXIDASE 4); acyl-CoA oxidase/ oxidoreductase | chr3:19225653-19229008 REVERSEmoderately similar to ( 229) loc_os01g06600 12001.m07290 protein glutaryl-CoA dehydrogenase, mitochondrial precursor, putative, expressedGCD no original description	AT3G51840.1	ACX4,ATG6,ATSCX	acyl-CoA oxidase 4	LOC_Os01g06600.1	glutaryl-CoA dehydrogenase, mitochondrial precursor, putative, expressed	GO:0016627,GO:0050660,GO:0008152,GO:0055114	'11.9.4.2'	'lipid metabolism.lipid degradation.beta-oxidation.acyl CoA DH'
181	GRMZM2G132903_T02	-3.2082	0.004816	GRMZM2G132903	GRMZM2G132903_T02	GRMZM2G132903_P02	grmzm2g132903_t02|pacid:20851454	weakly similar to ( 191) AT3G06860 | Symbols: MFP2, ATMFP2 | MFP2 (MULTIFUNCTIONAL PROTEIN 2); 3-hydroxyacyl-CoA dehydrogenase/ enoyl-CoA hydratase | chr3:2161926-2166009 FORWARDmoderately similar to ( 201) MFPA_CUCSA Glyoxysomal fatty acid beta-oxidation multifunctional protein MFP-a [Includes: Enoyl-CoA hydratase (EC 4.2.1.17); 3-2-trans-enoyl-CoA isomerase (EC 5.3.3.8); 3-hydroxybutyryl-CoA ep…	AT3G06860.1	ATMFP2,MFP2	multifunctional protein 2	LOC_Os01g24680.2	3-hydroxyacyl-CoA dehydrogenase, putative, expressed	GO:0003824,GO:0008152	'11.9.4.9'	'lipid metabolism.lipid degradation.beta-oxidation.multifunctional'
182	GRMZM2G100766_T01	-2.22327	0.005505	GRMZM2G100766	GRMZM2G100766_T01	GRMZM2G100766_P01	grmzm2g100766_t01|pacid:20833606	weakly similar to ( 127) AT3G11670 | Symbols: DGD1 | DGD1 (DIGALACTOSYL DIACYLGLYCEROL DEFICIENT 1); UDP-galactosyltransferase/ galactolipid galactosyltransferase/ transferase, transferring glycosyl groups | chr3:3681679-3684495 REVERSEweakly similar to ( 120) DGDG1_SOYBN Digalactosyldiacylglycerol synthase 1, chloroplast precursor (EC 2.4.1.241) - Glycine max (Soybean)weakly similar to ( 138) lo…	AT3G11670.1	DGD1	UDP-Glycosyltransferase superfamily protein	LOC_Os11g05990.1	digalactosyldiacylglycerol synthase, chloroplast precursor, putative, expressed	0	'11.10.2'	'lipid metabolism.glycolipid synthesis.DGDG synthase'
183	GRMZM2G079381_T04	2.1403	0.016663	GRMZM2G079381	GRMZM2G079381_T04	GRMZM2G079381_P04	grmzm2g079381_t04|pacid:20859384	weakly similar to ( 123) AT2G15620 | Symbols: NIR1, NIR, ATHNIR | NIR1 (NITRITE REDUCTASE 1); ferredoxin-nitrate reductase/ nitrite reductase (NO-forming) | chr2:6810552-6812666 FORWARDweakly similar to ( 183) NIR_MAIZE Ferredoxin--nitrite reductase, chloroplast precursor (EC 1.7.7.1) (Fragment) - Zea mays (Maize)weakly similar to ( 149) loc_os01g25484 12001.m43466 protein ferredoxin--nitrite red…	AT2G15620.1	ATHNIR,NIR,NIR1	nitrite reductase 1	LOC_Os01g25484.1	ferredoxin--nitrite reductase, putative, expressed	0	'12.1.2'	'N-metabolism.nitrate metabolism.nitrite reductase'
184	GRMZM2G107739_T03	2.92241	0.004401	GRMZM2G107739	GRMZM2G107739_T03	GRMZM2G107739_P03	grmzm2g107739_t03|pacid:20822460	very weakly similar to (80.1) loc_os05g39770 12005.m083753 protein alanine--glyoxylate aminotransferase 2 homolog 2, mitochondrial precursor, putative, expressed no original description	AT3G08860.1	PYD4	PYRIMIDINE 4	LOC_Os05g39770.1	aminotransferase, putative, expressed	0	'13.1.1.3.11'	'amino acid metabolism.synthesis.central amino acid metabolism.alanine.alanine-glyoxylate aminotransferase'
185	GRMZM2G313272_T01	-3.02464	0.014948	GRMZM2G313272	GRMZM2G313272_T01	GRMZM2G313272_P01	grmzm2g313272_t01|pacid:20871230	highly similar to ( 553) AT3G47340 | Symbols: ASN1, DIN6, AT-ASN1 | ASN1 (GLUTAMINE-DEPENDENT ASPARAGINE SYNTHASE 1); asparagine synthase (glutamine-hydrolyzing) | chr3:17438445-17441043 REVERSEhighly similar to ( 564) ASNS_ASPOF Asparagine synthetase [glutamine-hydrolyzing] (EC 6.3.5.4) (AS) - Asparagus officinalis (Garden asparagus)highly similar to ( 527) loc_os06g15420 12006.m06255 protein as…	AT3G47340.1	ASN1,AT-ASN1,DIN6	glutamine-dependent asparagine synthase 1	LOC_Os06g15420.1	asparagine synthetase, putative, expressed	GO:0004066,GO:0006529	'13.1.3.1'	'amino acid metabolism.synthesis.aspartate family.asparagine'
186	GRMZM2G078472_T02	-2.90455	0.018025	GRMZM2G078472	GRMZM2G078472_T02	GRMZM2G078472_P02	grmzm2g078472_t02|pacid:20837809	moderately similar to ( 442) AT3G47340 | Symbols: ASN1, DIN6, AT-ASN1 | ASN1 (GLUTAMINE-DEPENDENT ASPARAGINE SYNTHASE 1); asparagine synthase (glutamine-hydrolyzing) | chr3:17438445-17441043 REVERSEmoderately similar to ( 437) ASNS1_LOTJA Asparagine synthetase [glutamine-hydrolyzing] 1 (EC 6.3.5.4) (Glutamine-dependent asparagine synthetase 1) - Lotus japonicushighly similar to ( 521) loc_os03g18…	AT3G47340.3	ASN1,AT-ASN1,DIN6	glutamine-dependent asparagine synthase 1	LOC_Os03g18130.1	asparagine synthetase, putative, expressed	GO:0004066,GO:0006529	'13.1.3.1.1'	'amino acid metabolism.synthesis.aspartate family.asparagine.asparagine synthetase'
187	GRMZM2G078472_T04	-2.71628	0.004942	GRMZM2G078472	GRMZM2G078472_T04	GRMZM2G078472_P04	grmzm2g078472_t04|pacid:20837810	moderately similar to ( 242) AT3G47340 | Symbols: ASN1, DIN6, AT-ASN1 | ASN1 (GLUTAMINE-DEPENDENT ASPARAGINE SYNTHASE 1); asparagine synthase (glutamine-hydrolyzing) | chr3:17438445-17441043 REVERSEmoderately similar to ( 241) ASNS1_LOTJA Asparagine synthetase [glutamine-hydrolyzing] 1 (EC 6.3.5.4) (Glutamine-dependent asparagine synthetase 1) - Lotus japonicusmoderately similar to ( 289) loc_os0…	AT3G47340.1	ASN1,AT-ASN1,DIN6	glutamine-dependent asparagine synthase 1	LOC_Os03g18130.1	asparagine synthetase, putative, expressed	0	'13.1.3.1.1'	'amino acid metabolism.synthesis.aspartate family.asparagine.asparagine synthetase'
188	GRMZM2G098031_T01	2.57425	0.011098	GRMZM2G098031	GRMZM2G098031_T01	GRMZM2G098031_P01	grmzm2g098031_t01|pacid:20849345	very weakly similar to (84.7) loc_os05g01470 12005.m27665 protein methionine S-methyltransferase, putative, expressed no original description	AT5G49810.1	MMT	methionine S-methyltransferase	LOC_Os05g01470.1	methionine S-methyltransferase, putative, expressed	0	'13.1.3.4.11'	'amino acid metabolism.synthesis.aspartate family.methionine.S-adenosylmethionine synthetase'
189	GRMZM2G442804_T04	-2.8009	0.006279	GRMZM2G442804	GRMZM2G442804_T04	GRMZM2G442804_P04	grmzm2g442804_t04|pacid:20819818	weakly similar to ( 179) AT2G41040 | Symbols: | methyltransferase-related | chr2:17121499-17123064 FORWARDmoderately similar to ( 216) loc_os06g43800 12006.m091748 protein S-adenosylmethionine-dependent methyltransferase, putative, expressed no original description	AT2G41040.1	0	S-adenosyl-L-methionine-dependent methyltransferases superfamily protein	LOC_Os06g43800.1	methyltransferase domain containing protein, putative, expressed	0	'13.1.3.4.12'	'amino acid metabolism.synthesis.aspartate family.methionine.homocysteine S-methyltransferase'
190	GRMZM2G031677_T01	-2.30001	0.023282	GRMZM2G031677	GRMZM2G031677_T01	GRMZM2G031677_P01	grmzm2g031677_t01|pacid:20864782	moderately similar to ( 233) AT1G56590 | Symbols: | clathrin adaptor complexes medium subunit family protein | chr1:21202250-21204697 REVERSEmoderately similar to ( 306) loc_os05g31780 12005.m27805 protein AP-3 complex subunit mu-2, putative, expressed no original description	AT1G56590.1	ZIP4	Clathrin adaptor complexes medium subunit family protein	LOC_Os05g31780.1	adaptor complexes medium subunit family domain containing protein, expressed	GO:0005515,GO:0006886,GO:0016192,GO:0030131	'13.1.3.6.1.1'	'amino acid metabolism.synthesis.aspartate family.misc.homoserine.aspartate kinase'
191	GRMZM2G088258_T01	-3.66433	0.016126	GRMZM2G088258	GRMZM2G088258_T01	GRMZM2G088258_P01	grmzm2g088258_t01|pacid:20857807	weakly similar to ( 109) AT2G31970 | Symbols: RAD50, ATRAD50 | RAD50; ATP binding / nuclease/ zinc ion binding | chr2:13600657-13608815 FORWARDvery weakly similar to (88.6) ILV5_SPIOL Ketol-acid reductoisomerase, chloroplast precursor (EC 1.1.1.86) (Acetohydroxy-acid reductoisomerase) (Alpha-keto-beta-hydroxylacil reductoisomerase) - Spinacia oleracea (Spinach)weakly similar to ( 122) loc_os02g29…	AT2G31970.1	ATRAD50,RAD50	DNA repair-recombination protein (RAD50)	LOC_Os02g29464.1	RecF/RecN/SMC N terminal domain containing protein, expressed	0	'13.1.4.1'	'amino acid metabolism.synthesis.branched chain group.common'
192	GRMZM2G428628_T01	2.17917	0.003004	GRMZM2G428628	GRMZM2G428628_T01	GRMZM2G428628_P01	grmzm2g428628_t01|pacid:20850778	moderately similar to ( 329) AT2G24580 | Symbols: | sarcosine oxidase family protein | chr2:10444928-10446178 REVERSEhighly similar to ( 507) loc_os01g21380 12001.m08622 protein sarcosine oxidase, putative, expressedsolA DadA no original description	AT2G24580.1	0	FAD-dependent oxidoreductase family protein	LOC_Os01g21380.1	FAD dependent oxidoreductase domain containing protein, expressed	GO:0016491,GO:0055114	'13.1.5.2.41'	'amino acid metabolism.synthesis.serine-glycine-cysteine group.glycine.sarcosine oxidase'
193	GRMZM2G454719_T01	-2.12772	0.003004	GRMZM2G454719	GRMZM2G454719_T01	GRMZM2G454719_P01	grmzm2g454719_t01|pacid:20882661	highly similar to ( 575) AT1G22410 | Symbols: | 2-dehydro-3-deoxyphosphoheptonate aldolase, putative / 3-deoxy-D-arabino-heptulosonate 7-phosphate synthase, putative / DAHP synthetase, putative | chr1:7912120-7914742 FORWARDhighly similar to ( 599) AROG_ORYSA Phospho-2-dehydro-3-deoxyheptonate aldolase 2, chloroplast precursor (EC 2.5.1.54) (Phospho-2-keto-3-deoxyheptonate aldolase 2) (DAHP synth…	AT1G22410.1	0	Class-II DAHP synthetase family protein	LOC_Os07g42960.1	phospho-2-dehydro-3-deoxyheptonate aldolase, chloroplast precursor, putative, expressed	GO:0003849,GO:0009073	'13.1.6.1.1'	'amino acid metabolism.synthesis.aromatic aa.chorismate.3-deoxy-D-arabino-heptulosonate 7-phosphate synthase'
194	GRMZM2G036861_T05	-3.20545	0.002383	GRMZM2G036861	GRMZM2G036861_T05	GRMZM2G036861_P05	grmzm2g036861_t05|pacid:20839580	very weakly similar to (96.7) AT1G48850 | Symbols: EMB1144 | EMB1144 (embryo defective 1144); chorismate synthase | chr1:18065399-18067956 REVERSEweakly similar to ( 120) loc_os03g14990 12003.m06936 protein chorismate synthase 2, chloroplast precursor, putative, expressed no original description	AT1G48850.1	EMB1144	chorismate synthase, putative / 5-enolpyruvylshikimate-3-phosphate phospholyase, putative	LOC_Os03g14990.1	chorismate synthase 2, chloroplast precursor, putative, expressed	GO:0004107,GO:0009073	'13.1.6.1.7'	'amino acid metabolism.synthesis.aromatic aa.chorismate.chorismate synthase'
195	GRMZM2G429057_T01	-2.08479	0.008162	GRMZM2G429057	GRMZM2G429057_T01	GRMZM2G429057_P01	grmzm2g429057_t01|pacid:20853813	weakly similar to ( 148) AT1G80360 | Symbols: | aminotransferase class I and II family protein | chr1:30208736-30210643 REVERSEweakly similar to ( 174) loc_os01g08270 12001.m42887 protein transaminase/ transferase, transferring nitrogenous groups, putative, expressed no original description	AT1G80360.1	0	Pyridoxal phosphate (PLP)-dependent transferases superfamily protein	LOC_Os01g08270.1	aminotransferase, classes I and II, domain containing protein, expressed	GO:0030170,GO:0009058	'13.1.6.2'	'amino acid metabolism.synthesis.aromatic aa.phenylalanine and tyrosine'
196	GRMZM2G325131_T03	-2.13702	0.014272	GRMZM2G325131	GRMZM2G325131_T03	GRMZM2G325131_P03	grmzm2g325131_t03|pacid:20842899	moderately similar to ( 301) AT1G25220 | Symbols: ASB1, TRP4, WEI7 | ASB1 (ANTHRANILATE SYNTHASE BETA SUBUNIT 1); anthranilate synthase | chr1:8837430-8839478 REVERSEmoderately similar to ( 370) loc_os04g38950 12004.m35577 protein anthranilate synthase component II, putative, expressedtrpG PabA GATase1_Anthranilate_Synthase PRK07649 PRK08702 PRK06968 PRK05670 PRK07765 PRK08746 PRK08007 PRK05780 P…	AT1G25220.2	ASB1,TRP4,WEI7	anthranilate synthase beta subunit 1	LOC_Os04g38950.1	class I glutamine amidotransferase, putative, expressed	0	'13.1.6.5.1'	'amino acid metabolism.synthesis.aromatic aa.tryptophan.anthranilate synthase'
197	GRMZM2G085381_T02	-2.88421	0.003559	GRMZM2G085381	GRMZM2G085381_T02	GRMZM2G085381_P02	grmzm2g085381_t02|pacid:20856687	moderately similar to ( 256) AT4G02610 | Symbols: | tryptophan synthase, alpha subunit, putative | chr4:1147662-1149217 FORWARDmoderately similar to ( 430) TRPA_MAIZE Indole-3-glycerol phosphate lyase, chloroplast precursor (EC 4.1.2.8) (Indole synthase) (Tryptophan synthase alpha chain) (EC 4.2.1.20) (Benzoxazineless 1) - Zea mays (Maize)moderately similar to ( 290) loc_os03g58300 12003.m10741 p…	AT4G02610.1	0	Aldolase-type TIM barrel family protein	LOC_Os03g58300.1	indole-3-glycerol phosphate lyase, chloroplast precursor, putative, expressed	GO:0004834,GO:0006568	'13.1.6.5.5'	'amino acid metabolism.synthesis.aromatic aa.tryptophan.tryptophan synthase'
198	GRMZM2G117956_T01	2.52397	0.027809	GRMZM2G117956	GRMZM2G117956_T01	GRMZM2G117956_P01	grmzm2g117956_t01|pacid:20841331	moderately similar to ( 322) AT5G38710 | Symbols: | proline oxidase, putative / osmotic stress-responsive proline dehydrogenase, putative | chr5:15501340-15503899 FORWARDmoderately similar to ( 486) loc_os10g40360 12010.m06805 protein proline oxidase, mitochondrial precursor, putative, expressedPro_dh no original description	AT5G38710.1	0	Methylenetetrahydrofolate reductase family protein	LOC_Os10g40360.1	proline oxidase, mitochondrial precursor, putative, expressed	GO:0004657,GO:0006537,GO:0006562,GO:0055114	'13.2.2.2'	'amino acid metabolism.degradation.glutamate family.proline'
199	GRMZM2G117956_T02	2.84587	0.006083	GRMZM2G117956	GRMZM2G117956_T02	GRMZM2G117956_P02	grmzm2g117956_t02|pacid:20841332	very weakly similar to (90.1) loc_os10g40360 12010.m06805 protein proline oxidase, mitochondrial precursor, putative, expressed no original description	AT5G38710.1	0	Methylenetetrahydrofolate reductase family protein	LOC_Os10g40360.1	proline oxidase, mitochondrial precursor, putative, expressed	0	'13.2.2.2'	'amino acid metabolism.degradation.glutamate family.proline'
200	GRMZM2G053720_T02	4.52526	0.009477	GRMZM2G053720	GRMZM2G053720_T02	GRMZM2G053720_P02	grmzm2g053720_t02|pacid:20870965	moderately similar to ( 206) AT5G38710 | Symbols: | proline oxidase, putative / osmotic stress-responsive proline dehydrogenase, putative | chr5:15501340-15503899 FORWARDmoderately similar to ( 259) loc_os10g40360 12010.m06805 protein proline oxidase, mitochondrial precursor, putative, expressedPro_dh no original description	AT5G38710.1	0	Methylenetetrahydrofolate reductase family protein	LOC_Os10g40360.1	proline oxidase, mitochondrial precursor, putative, expressed	GO:0004657,GO:0006537,GO:0006562,GO:0055114	'13.2.2.2'	'amino acid metabolism.degradation.glutamate family.proline'
201	GRMZM2G374302_T02	-2.51821	0.009489	GRMZM2G374302	GRMZM2G374302_T02	GRMZM2G374302_P02	grmzm2g374302_t02|pacid:20858775	highly similar to ( 525) AT2G16500 | Symbols: ADC1, ARGDC1, ARGDC, SPE1 | ADC1 (ARGININE DECARBOXYLASE 1); arginine decarboxylase | chr2:7150796-7152904 REVERSEhighly similar to ( 805) SPE1_AVESA Arginine decarboxylase (EC 4.1.1.19) (ARGDC) (ADC) - Avena sativa (Oat)highly similar to ( 892) loc_os04g01690 12004.m101428 protein arginine decarboxylase, putative, expressedPRK05354 SpeA Orn_Arg_deC_N…	AT2G16500.1	ADC1,ARGDC,ARGDC1,SPE1	arginine decarboxylase 1	LOC_Os04g01690.1	pyridoxal-dependent decarboxylase protein, putative, expressed	GO:0003824	'13.2.2.3'	'amino acid metabolism.degradation.glutamate family.arginine'
202	GRMZM2G461569_T03	2.66057	0.017332	GRMZM2G461569	GRMZM2G461569_T03	GRMZM2G461569_P03	grmzm2g461569_t03|pacid:20842433	weakly similar to ( 140) AT1G67550 | Symbols: URE | URE (UREASE); urease | chr1:25312842-25316911 FORWARDUrease_gamma Urease_gamma UreA no original description	AT1G67550.1	URE	urease	ChrSy.fgenesh.mRNA.49	expressed protein	GO:0016151,GO:0043419	'13.2.2.3'	'amino acid metabolism.degradation.glutamate family.arginine'
203	GRMZM2G081268_T03	-2.23507	0.016805	GRMZM2G081268	GRMZM2G081268_T03	GRMZM2G081268_P03	grmzm2g081268_t03|pacid:20880890	moderately similar to ( 491) AT1G67280 | Symbols: | lactoylglutathione lyase, putative / glyoxalase I, putative | chr1:25188563-25190134 REVERSEmoderately similar to ( 416) LGUL_ORYSA Lactoylglutathione lyase (EC 4.4.1.5) (Methylglyoxalase) (Aldoketomutase) (Glyoxalase I) (Glx I) (Ketone-aldehyde mutase) (S-D-lactoylglutathione methylglyoxal lyase) (Allergen Ory s ?) (Allergen Glb33) (PP33) - Ory…	AT1G67280.1	0	Glyoxalase/Bleomycin resistance protein/Dioxygenase superfamily protein	LOC_Os02g17920.1	glyoxalase family protein, putative, expressed	0	'13.2.3.2'	'amino acid metabolism.degradation.aspartate family.threonine'
204	GRMZM2G155323_T02	2.46008	0.035403	GRMZM2G155323	GRMZM2G155323_T02	GRMZM2G155323_P02	grmzm2g155323_t02|pacid:20867786	highly similar to ( 525) AT3G10050 | Symbols: OMR1 | OMR1 (L-O-METHYLTHREONINE RESISTANT 1); L-threonine ammonia-lyase | chr3:3099164-3101741 REVERSEmoderately similar to ( 328) THD1_CICAR Threonine dehydratase biosynthetic, chloroplast precursor (EC 4.3.1.19) (Threonine deaminase) (TD) - Cicer arietinum (Chickpea) (Garbanzo)highly similar to ( 623) loc_os03g50510 12003.m10042 protein threonine d…	AT3G10050.1	OMR1	L-O-methylthreonine resistant 1	LOC_Os03g50510.1	threonine dehydratase biosynthetic, chloroplast precursor, putative, expressed	0	'13.2.3.2'	'amino acid metabolism.degradation.aspartate family.threonine'
205	GRMZM2G139028_T01	-2.14961	0.017167	GRMZM2G139028	GRMZM2G139028_T01	GRMZM2G139028_P01	grmzm2g139028_t01|pacid:20877255	weakly similar to ( 119) AT1G04710 | Symbols: KAT1, PKT4 | PKT4 (PEROXISOMAL 3-KETOACYL-COA THIOLASE 4); acetyl-CoA C-acyltransferase/ catalytic | chr1:1321941-1324556 FORWARDweakly similar to ( 136) loc_os10g31950 12010.m06045 protein 3-ketoacyl-CoA thiolase 2, peroxisomal precursor, putative, expressedtynA no original description	AT2G42490.1	0	Copper amine oxidase family protein	LOC_Os04g40040.1	copper methylamine oxidase precursor, putative, expressed	GO:0016747,GO:0008152,GO:0005507,GO:0008131,GO:0048038,GO:0009308,GO:0055114	'13.2.4.1'	'amino acid metabolism.degradation.branched chain group.shared'
206	GRMZM2G074454_T01	2.57004	0.005505	GRMZM2G074454	GRMZM2G074454_T01	GRMZM2G074454_P01	grmzm2g074454_t01|pacid:20820468	moderately similar to ( 490) AT1G18270 | Symbols: | ketose-bisphosphate aldolase class-II family protein | chr1:6283634-6293772 REVERSEhighly similar to ( 775) loc_os06g14740 12006.m06189 protein ketose-bisphosphate aldolases family protein, expressedMmsB NAD_binding_2 garR no original description	AT1G18270.3	0	ketose-bisphosphate aldolase class-II family protein	LOC_Os06g14740.1	NAD binding domain of 6-phosphogluconate dehydrogenase containing protein, expressed	GO:0004616,GO:0006098,GO:0055114	'13.2.4.3'	'amino acid metabolism.degradation.branched chain group.valine'
207	GRMZM2G156516_T01	-2.64152	0.032218	GRMZM2G156516	GRMZM2G156516_T01	GRMZM2G156516_P01	grmzm2g156516_t01|pacid:20864930	moderately similar to ( 306) AT4G15940 | Symbols: | fumarylacetoacetate hydrolase family protein | chr4:9038361-9040163 FORWARDmoderately similar to ( 369) loc_os03g61330 12003.m101552 protein fumarylacetoacetate hydrolase domain-containing protein 1, putative, expressedMhpD FAA_hydrolase PRK10691 PRK12764 no original description	AT4G15940.1	0	Fumarylacetoacetate (FAA) hydrolase family	LOC_Os03g61330.1	fumarylacetoacetase, putative, expressed	GO:0003824,GO:0008152	'13.2.6.2'	'amino acid metabolism.degradation.aromatic aa.tyrosine'
208	GRMZM2G451314_T02	-2.47812	0.002891	GRMZM2G451314	GRMZM2G451314_T02	GRMZM2G451314_P02	grmzm2g451314_t02|pacid:20881995	very weakly similar to (81.3) AT1G43710 | Symbols: emb1075 | emb1075 (embryo defective 1075); carboxy-lyase/ catalytic/ pyridoxal phosphate binding | chr1:16486534-16488298 REVERSEweakly similar to ( 134) loc_os02g33710 12002.m08462 protein histidine decarboxylase, putative, expressed no original description	AT1G43710.1	emb1075	Pyridoxal phosphate (PLP)-dependent transferases superfamily protein	LOC_Os02g33710.1	decarboxylase, putative, expressed	0	'13.2.7'	'amino acid metabolism.degradation.histidine'
209	GRMZM2G302080_T01	-2.38206	0.004555	GRMZM2G302080	GRMZM2G302080_T01	GRMZM2G302080_P01	grmzm2g302080_t01|pacid:20854741	moderately similar to ( 221) AT3G22890 | Symbols: APS1 | APS1 (ATP SULFURYLASE 1); sulfate adenylyltransferase (ATP) | chr3:8112837-8114734 FORWARDmoderately similar to ( 244) loc_os03g53230 12003.m10296 protein bifunctional 3-phosphoadenosine 5-phosphosulfate synthetase, putative, expressedATP-sulfurylase ATPS no original description	AT5G43780.1	APS4	Pseudouridine synthase/archaeosine transglycosylase-like family protein	LOC_Os03g53230.1	bifunctional 3-phosphoadenosine 5-phosphosulfate synthetase, putative, expressed	GO:0004781	'14.1'	'S-assimilation.ATPS'
210	GRMZM2G058930_T01	-3.95711	0.007376	GRMZM2G058930	GRMZM2G058930_T01	GRMZM2G058930_P01	grmzm2g058930_t01|pacid:20880880	weakly similar to ( 153) AT4G14030 | Symbols: SBP1 | SBP1 (selenium-binding protein 1); selenium binding | chr4:8098121-8100165 REVERSEweakly similar to ( 185) loc_os01g68770 12001.m12979 protein selenium-binding protein, putative, expressedSBP56 no original description	AT4G14030.1	SBP1	selenium-binding protein 1	LOC_Os01g68770.1	selenium-binding protein, putative, expressed	GO:0008430	'15'	'metal handling'
211	GRMZM2G120964_T02	-3.59156	0.002464	GRMZM2G120964	GRMZM2G120964_T02	GRMZM2G120964_P02	grmzm2g120964_t02|pacid:20860436	weakly similar to ( 137) loc_os02g57360 12002.m10758 protein metal ion binding protein, putative, expressed no original description	AT5G03380.1	0	Heavy metal transport/detoxification superfamily protein	LOC_Os02g57360.1	heavy metal-associated domain containing protein, expressed	GO:0046872,GO:0030001	'15.2'	'metal handling.binding, chelation and storage'
212	GRMZM2G123486_T02	-2.05801	0.019597	GRMZM2G123486	GRMZM2G123486_T02	GRMZM2G123486_P02	grmzm2g123486_t02|pacid:20842099	very weakly similar to (90.5) AT5G27690 | Symbols: | heavy-metal-associated domain-containing protein | chr5:9803796-9805036 FORWARDweakly similar to ( 112) loc_os07g47480 12007.m08965 protein copper chaperone, putative, expressed no original description	AT5G27690.1	0	Heavy metal transport/detoxification superfamily protein	LOC_Os07g47480.2	heavy metal-associated domain containing protein, expressed	GO:0046872,GO:0030001	'15.2'	'metal handling.binding, chelation and storage'
213	GRMZM2G160064_T01	-2.05001	0.005877	GRMZM2G160064	GRMZM2G160064_T01	GRMZM2G160064_P01	grmzm2g160064_t01|pacid:20876330	weakly similar to ( 108) AT2G37390 | Symbols: | heavy-metal-associated domain-containing protein | chr2:15694300-15695461 FORWARDmoderately similar to ( 201) loc_os03g60480 12003.m10937 protein metal ion binding protein, putative, expressed no original description	AT2G37390.2	0	Chloroplast-targeted copper chaperone protein	LOC_Os03g60480.1	heavy metal-associated domain containing protein, expressed	GO:0046872,GO:0030001	'15.2'	'metal handling.binding, chelation and storage'
214	GRMZM2G402564_T01	2.1126	0.027008	GRMZM2G402564	GRMZM2G402564_T01	GRMZM2G402564_P01	grmzm2g402564_t01|pacid:20866318	no original description	AT2G23240.1	0	Plant EC metallothionein-like protein, family 15	LOC_Os10g39610.2	expressed protein	GO:0008270	'15.2'	'metal handling.binding, chelation and storage'
215	GRMZM2G155281_T02	2.17612	0.009785	GRMZM2G155281	GRMZM2G155281_T02	GRMZM2G155281_P02	grmzm2g155281_t02|pacid:20842733	very weakly similar to (94.4) AT5G63530 | Symbols: ATFP3, FP3 | ATFP3; metal ion binding / transition metal ion binding | chr5:25433423-25435614 FORWARDweakly similar to ( 144) loc_os04g32030 12004.m08302 protein ATFP3, putative, expressed no original description	AT5G50740.3	0	Heavy metal transport/detoxification superfamily protein	LOC_Os04g32030.1	heavy metal-associated domain containing protein, expressed	GO:0046872,GO:0030001	'15.2'	'metal handling.binding, chelation and storage'
216	GRMZM2G092581_T08	2.34621	0.021893	GRMZM2G092581	GRMZM2G092581_T08	GRMZM2G092581_P08	grmzm2g092581_t08|pacid:20848588	very weakly similar to (81.3) AT5G19090 | Symbols: | heavy-metal-associated domain-containing protein | chr5:6387910-6389855 FORWARDweakly similar to ( 120) loc_os11g05010 12011.m28723 protein metal ion binding protein, putative, expressed no original description	AT5G19090.1	0	Heavy metal transport/detoxification superfamily protein	LOC_Os11g05010.1	heavy-metal-associated domain-containing protein, putative, expressed	GO:0046872,GO:0030001	'15.2'	'metal handling.binding, chelation and storage'
217	GRMZM2G063342_T01	2.50691	0.014261	GRMZM2G063342	GRMZM2G063342_T01	GRMZM2G063342_P01	grmzm2g063342_t01|pacid:20841069	very weakly similar to (93.6) AT5G03380 | Symbols: | heavy-metal-associated domain-containing protein | chr5:832400-834128 REVERSEweakly similar to ( 176) loc_os03g05750 12003.m06097 protein metal ion binding protein, putative, expressed no original description	AT2G36950.1	0	Heavy metal transport/detoxification superfamily protein	LOC_Os03g05750.1	heavy-metal-associated domain-containing protein, putative, expressed	GO:0046872,GO:0030001	'15.2'	'metal handling.binding, chelation and storage'
218	GRMZM5G806347_T01	2.5305	0.004803	GRMZM5G806347	GRMZM5G806347_T01	GRMZM5G806347_P01	grmzm5g806347_t01|pacid:20830823	moderately similar to ( 315) AT1G07990 | Symbols: | SIT4 phosphatase-associated family protein | chr1:2477413-2482898 FORWARDmoderately similar to ( 369) loc_os05g51490 12005.m28070 protein SAPS domain family member 2, putative, expressed no original description	AT1G30470.1	0	SIT4 phosphatase-associated family protein	LOC_Os05g51490.1	SIT4 phosphatase-associated protein domain containing protein, expressed	0	'15.2'	'metal handling.binding, chelation and storage'
219	GRMZM2G074672_T02	6.4689	0.001296	GRMZM2G074672	GRMZM2G074672_T02	GRMZM2G074672_P02	grmzm2g074672_t02|pacid:20832189	moderately similar to ( 265) AT2G01770 | Symbols: VIT1 | VIT1 (vacuolar iron transporter 1); iron ion transmembrane transporter | chr2:334775-336425 REVERSEmoderately similar to ( 327) loc_os09g23300 12009.m05487 protein protein CCC1, putative, expressedCCC1 Nodulin-21_like_3 Nodulin-21_like_2 DUF125 Nodulin-21_like_1 COG1814 no original description	AT2G01770.1	ATVIT1,VIT1	vacuolar iron transporter 1	LOC_Os09g23300.1	integral membrane protein, putative, expressed	0	'15.3'	'metal handling.regulation'
220	GRMZM2G137151_T01	2.07397	0.004228	GRMZM2G137151	GRMZM2G137151_T01	GRMZM2G137151_P01	grmzm2g137151_t01|pacid:20824514	nearly identical (1149) AT4G15560 | Symbols: CLA1, DEF, CLA, DXS, DXPS2 | CLA1 (CLOROPLASTOS ALTERADOS 1); 1-deoxy-D-xylulose-5-phosphate synthase | chr4:8884218-8887254 FORWARDnearly identical (1285) DXS_ORYSA Probable 1-deoxy-D-xylulose-5-phosphate synthase, chloroplast precursor (EC 2.2.1.7) (1-deoxyxylulose-5-phosphate synthase) (DXP synthase) (DXPS) - Oryza sativa (Rice)nearly identical (128…	AT4G15560.1	CLA,CLA1,DEF,DXPS2,DXS	Deoxyxylulose-5-phosphate synthase	LOC_Os05g33840.1	transketolase, putative, expressed	GO:0016624,GO:0008152,GO:0003824	'16.1.1.1'	'secondary metabolism.isoprenoids.non-mevalonate pathway.DXS'
221	GRMZM2G493395_T01	8.56219	0.002464	GRMZM2G493395	GRMZM2G493395_T01	GRMZM2G493395_P01	grmzm2g493395_t01|pacid:20836282	moderately similar to ( 432) AT4G15560 | Symbols: CLA1, DEF, CLA, DXS, DXPS2 | CLA1 (CLOROPLASTOS ALTERADOS 1); 1-deoxy-D-xylulose-5-phosphate synthase | chr4:8884218-8887254 FORWARDmoderately similar to ( 380) DXS_ORYSA Probable 1-deoxy-D-xylulose-5-phosphate synthase, chloroplast precursor (EC 2.2.1.7) (1-deoxyxylulose-5-phosphate synthase) (DXP synthase) (DXPS) - Oryza sativa (Rice)moderately …	AT4G15560.1	CLA,CLA1,DEF,DXPS2,DXS	Deoxyxylulose-5-phosphate synthase	LOC_Os07g09190.1	transketolase, putative, expressed	GO:0016624,GO:0008152	'16.1.1.1'	'secondary metabolism.isoprenoids.non-mevalonate pathway.DXS'
222	GRMZM2G058095_T02	2.1779	0.00865	GRMZM2G058095	GRMZM2G058095_T02	GRMZM2G058095_P02	grmzm2g058095_t02|pacid:20845401	moderately similar to ( 302) AT1G76490 | Symbols: HMG1, HMGR1 | HMG1 (HYDROXY METHYLGLUTARYL COA REDUCTASE 1); hydroxymethylglutaryl-CoA reductase | chr1:28695801-28698206 FORWARDmoderately similar to ( 315) HMDH3_ORYSA 3-hydroxy-3-methylglutaryl-coenzyme A reductase 3 (EC 1.1.1.34) (HMG-CoA reductase 3) - Oryza sativa (Rice)moderately similar to ( 330) loc_os09g31970 12009.m06287 protein 3-hydro…	AT1G76490.1	HMG1,HMGR1	hydroxy methylglutaryl CoA reductase 1	LOC_Os08g40180.1	3-hydroxy-3-methylglutaryl-coenzyme A reductase, putative, expressed	GO:0004420,GO:0050662,GO:0015936,GO:0055114	'16.1.2.3'	'secondary metabolism.isoprenoids.mevalonate pathway.HMG-CoA reductase'
223	GRMZM2G079836_T01	-2.10632	0.047796	GRMZM2G079836	GRMZM2G079836_T01	GRMZM2G079836_P01	grmzm2g079836_t01|pacid:20823299	very weakly similar to (83.6) FPPS_MAIZE Farnesyl pyrophosphate synthetase (FPP synthetase) (FPS) (Farnesyl diphosphate synthetase) [Includes: Dimethylallyltranstransferase (EC 2.5.1.1); Geranyltranstransferase (EC 2.5.1.10)] - Zea mays (Maize)very weakly similar to (80.1) loc_os05g46580 12005.m08781 protein farnesyl pyrophosphate synthetase, putative, expressed no original description	AT5G47770.1	FPS1	farnesyl diphosphate synthase 1	LOC_Os05g46580.1	polyprenyl synthetase, putative, expressed	0	'16.1.2.9'	'secondary metabolism.isoprenoids.mevalonate pathway.farnesyl pyrophosphate synthetase'
224	GRMZM2G090051_T03	-2.78109	0.009349	GRMZM2G090051	GRMZM2G090051_T03	GRMZM2G090051_P03	grmzm2g090051_t03|pacid:20871202	weakly similar to ( 106) AT4G25700 | Symbols: BETA-OHASE 1, B1, chy1 | BETA-OHASE 1 (BETA-HYDROXYLASE 1); carotene beta-ring hydroxylase | chr4:13094965-13095866 REVERSEweakly similar to ( 113) loc_os03g03370 12003.m34991 protein beta-carotene hydroxylase, putative, expressed no original description	AT4G25700.1	B1,BCH1,BETA-OHASE 1,chy1	beta-hydroxylase 1	LOC_Os03g03370.1	fatty acid hydroxylase, putative, expressed	GO:0005506,GO:0016491,GO:0006633,GO:0055114	'16.1.4.6'	'secondary metabolism.isoprenoids.carotenoids.carotenoid beta ring hydroxylase'
225	GRMZM2G104710_T01	-2.90544	0.030368	GRMZM2G104710	GRMZM2G104710_T01	GRMZM2G104710_P01	grmzm2g104710_t01|pacid:20875506	very weakly similar to (82.0) AT5G54160 | Symbols: ATOMT1, OMT1 | ATOMT1 (O-METHYLTRANSFERASE 1); caffeate O-methyltransferase/ myricetin 3-O-methyltransferase/ quercetin 3-O-methyltransferase | chr5:21982075-21984167 FORWARDmoderately similar to ( 238) ZRP4_MAIZE O-methyltransferase ZRP4 (EC 2.1.1.-) (OMT) - Zea mays (Maize)moderately similar to ( 274) loc_os06g13280 12006.m06043 protein O-methy…	AT4G35160.1	0	O-methyltransferase family protein	LOC_Os06g13280.1	O-methyltransferase, putative, expressed	GO:0008171,GO:0046983	'16.2'	'secondary metabolism.phenylpropanoids'
226	GRMZM2G138624_T02	-2.00129	0.01684	GRMZM2G138624	GRMZM2G138624_T02	GRMZM2G138624_P02	grmzm2g138624_t02|pacid:20855668	moderately similar to ( 213) AT2G22570 | Symbols: ATNIC1, NIC1 | NIC1 (NICOTINAMIDASE 1); catalytic/ nicotinamidase | chr2:9590021-9590846 REVERSEmoderately similar to ( 291) loc_os02g39400 12002.m09028 protein isochorismatase hydrolase, putative, expressed no original description	AT2G22570.1	ATNIC1,NIC1	nicotinamidase 1	LOC_Os02g39400.1	isochorismatase family protein, putative, expressed	GO:0003824,GO:0008152	'16.2'	'secondary metabolism.phenylpropanoids'
227	GRMZM2G107211_T02	2.03715	0.047609	GRMZM2G107211	GRMZM2G107211_T02	GRMZM2G107211_P02	grmzm2g107211_t02|pacid:20831548	weakly similar to ( 130) loc_os08g43040 12008.m26780 protein anthranilate N-benzoyltransferase protein 1, putative, expressedTransferase no original description	AT5G48930.1	HCT	hydroxycinnamoyl-CoA shikimate/quinate hydroxycinnamoyl transferase	LOC_Os08g43040.1	transferase family protein, putative, expressed	GO:0016747	'16.2'	'secondary metabolism.phenylpropanoids'
228	GRMZM2G124066_T03	2.19031	0.004722	GRMZM2G124066	GRMZM2G124066_T03	GRMZM2G124066_P03	grmzm2g124066_t03|pacid:20827751	moderately similar to ( 204) AT1G27620 | Symbols: | transferase family protein | chr1:9608444-9610432 FORWARDmoderately similar to ( 218) loc_os01g01520 12001.m06797 protein anthranilate N-benzoyltransferase protein 1, putative, expressedTransferase no original description	AT1G27620.1	0	HXXXD-type acyl-transferase family protein	LOC_Os01g28474.1	transferase family protein, putative, expressed	GO:0016747	'16.2'	'secondary metabolism.phenylpropanoids'
229	GRMZM2G094017_T01	2.30162	0.017387	GRMZM2G094017	GRMZM2G094017_T01	GRMZM2G094017_P01	grmzm2g094017_t01|pacid:20849806	moderately similar to ( 400) AT5G01210 | Symbols: | transferase family protein | chr5:84554-85981 FORWARDhighly similar to ( 665) loc_os05g37660 12005.m07945 protein AER, putative, expressedTransferase no original description	AT2G39980.1	0	HXXXD-type acyl-transferase family protein	LOC_Os05g37660.1	transferase family protein, putative, expressed	GO:0016747	'16.2'	'secondary metabolism.phenylpropanoids'
230	GRMZM2G179703_T02	2.50084	0.033395	GRMZM2G179703	GRMZM2G179703_T02	GRMZM2G179703_P02	grmzm2g179703_t02|pacid:20862272	moderately similar to ( 388) AT5G23940 | Symbols: EMB3009 | EMB3009 (embryo defective 3009); transferase/ transferase, transferring acyl groups other than amino-acyl groups | chr5:8076616-8079677 REVERSEweakly similar to ( 114) HCBT1_DIACA Anthranilate N-benzoyltransferase protein 1 (EC 2.3.1.144) (Anthranilate N-hydroxycinnamoyl/benzoyltransferase 1) - Dianthus caryophyllus (Carnation) (Clove pi…	AT5G23940.1	DCR,EMB3009,PEL3	HXXXD-type acyl-transferase family protein	LOC_Os08g44840.1	transferase family protein, putative, expressed	GO:0016747	'16.2'	'secondary metabolism.phenylpropanoids'
231	GRMZM2G060210_T02	2.59198	0.003348	GRMZM2G060210	GRMZM2G060210_T02	GRMZM2G060210_P02	grmzm2g060210_t02|pacid:20853406	very weakly similar to (90.1) AT3G62160 | Symbols: | transferase family protein | chr3:23014333-23015808 REVERSEweakly similar to ( 197) loc_os05g08640 12005.m05379 protein 10-deacetylbaccatin III 10-O-acetyltransferase, putative, expressedTransferase no original description	AT3G62160.1	0	HXXXD-type acyl-transferase family protein	LOC_Os05g08640.1	transferase family protein, putative, expressed	GO:0016747	'16.2'	'secondary metabolism.phenylpropanoids'
232	GRMZM2G035584_T07	2.61835	0.006592	GRMZM2G035584	GRMZM2G035584_T07	GRMZM2G035584_P07	grmzm2g035584_t07|pacid:20877784	weakly similar to ( 170) AT5G48930 | Symbols: HCT | HCT (HYDROXYCINNAMOYL-COA SHIKIMATE/QUINATE HYDROXYCINNAMOYL TRANSFERASE); quinate O-hydroxycinnamoyltransferase/ shikimate O-hydroxycinnamoyltransferase/ transferase | chr5:19836654-19838092 REVERSEweakly similar to ( 117) HCBT1_DIACA Anthranilate N-benzoyltransferase protein 1 (EC 2.3.1.144) (Anthranilate N-hydroxycinnamoyl/benzoyltransferase …	AT5G48930.1	HCT	hydroxycinnamoyl-CoA shikimate/quinate hydroxycinnamoyl transferase	LOC_Os02g39850.1	transferase family protein, putative, expressed	GO:0016747	'16.2'	'secondary metabolism.phenylpropanoids'
233	GRMZM2G156816_T04	2.72792	0.003314	GRMZM2G156816	GRMZM2G156816_T04	GRMZM2G156816_P04	grmzm2g156816_t04|pacid:20831481	very weakly similar to (85.1) AT5G48930 | Symbols: HCT | HCT (HYDROXYCINNAMOYL-COA SHIKIMATE/QUINATE HYDROXYCINNAMOYL TRANSFERASE); quinate O-hydroxycinnamoyltransferase/ shikimate O-hydroxycinnamoyltransferase/ transferase | chr5:19836654-19838092 REVERSEweakly similar to ( 167) loc_os08g43040 12008.m26780 protein anthranilate N-benzoyltransferase protein 1, putative, expressedTransferase no ori…	AT5G48930.1	HCT	hydroxycinnamoyl-CoA shikimate/quinate hydroxycinnamoyl transferase	LOC_Os08g43040.1	transferase family protein, putative, expressed	GO:0016747	'16.2'	'secondary metabolism.phenylpropanoids'
234	GRMZM2G175082_T01	3.52204	0.006239	GRMZM2G175082	GRMZM2G175082_T01	GRMZM2G175082_P01	grmzm2g175082_t01|pacid:20845503	weakly similar to ( 114) AT5G57840 | Symbols: | transferase family protein | chr5:23432945-23435161 REVERSEweakly similar to ( 127) HCBT3_DIACA Anthranilate N-benzoyltransferase protein 3 (EC 2.3.1.144) (Anthranilate N-hydroxycinnamoyl/benzoyltransferase 3) - Dianthus caryophyllus (Carnation) (Clove pink)moderately similar to ( 385) loc_os04g56910 12004.m10578 protein anthranilate N-benzoyltransf…	AT5G48930.1	HCT	hydroxycinnamoyl-CoA shikimate/quinate hydroxycinnamoyl transferase	LOC_Os04g56910.1	transferase family protein, putative, expressed	GO:0016747	'16.2'	'secondary metabolism.phenylpropanoids'
235	GRMZM2G074604_T03	2.39616	0.004387	GRMZM2G074604	GRMZM2G074604_T03	GRMZM2G074604_P03	grmzm2g074604_t03|pacid:20877335	weakly similar to ( 140) AT2G37040 | Symbols: pal1, ATPAL1 | pal1 (Phe ammonia lyase 1); phenylalanine ammonia-lyase | chr2:15557602-15560237 REVERSEmoderately similar to ( 206) PAL1_ORYSA Phenylalanine ammonia-lyase (EC 4.3.1.5) - Oryza sativa (Rice)moderately similar to ( 206) loc_os02g41630 12002.m33418 protein phenylalanine ammonia-lyase, putative, expressedPAL no original description	AT3G53260.1	ATPAL2,PAL2	phenylalanine ammonia-lyase 2	LOC_Os02g41630.2	phenylalanine ammonia-lyase, putative, expressed	GO:0016841,GO:0009058	'16.2.1.1'	'secondary metabolism.phenylpropanoids.lignin biosynthesis.PAL'
236	GRMZM2G167613_T01	-2.05026	0.005668	GRMZM2G167613	GRMZM2G167613_T01	GRMZM2G167613_P01	grmzm2g167613_t01|pacid:20846171	moderately similar to ( 382) AT4G39330 | Symbols: ATCAD9, CAD9 | CAD9 (CINNAMYL ALCOHOL DEHYDROGENASE 9); binding / catalytic/ oxidoreductase/ zinc ion binding | chr4:18291268-18292740 FORWARDmoderately similar to ( 375) MTDH_FRAAN Probable mannitol dehydrogenase (EC 1.1.1.255) (NAD-dependent mannitol dehydrogenase) - Fragaria ananassa (Strawberry)highly similar to ( 543) loc_os04g15920 12004.m06…	AT4G39330.1	ATCAD9,CAD9	cinnamyl alcohol dehydrogenase 9	LOC_Os04g15920.1	dehydrogenase, putative, expressed	GO:0008270,GO:0016491,GO:0055114	'16.2.1.10'	'secondary metabolism.phenylpropanoids.lignin biosynthesis.CAD'
237	GRMZM2G700188_T05	2.20543	0.004813	GRMZM2G700188	GRMZM2G700188_T05	GRMZM2G700188_P05	grmzm2g700188_t05|pacid:20836678	moderately similar to ( 378) AT4G37970 | Symbols: ATCAD6, CAD6 | CAD6 (CINNAMYL ALCOHOL DEHYDROGENASE 6); binding / catalytic/ oxidoreductase/ zinc ion binding | chr4:17849672-17852145 FORWARDmoderately similar to ( 403) MTDH_FRAAN Probable mannitol dehydrogenase (EC 1.1.1.255) (NAD-dependent mannitol dehydrogenase) - Fragaria ananassa (Strawberry)highly similar to ( 531) loc_os09g23540 12009.m05…	AT4G37980.1	ATCAD7,CAD7,ELI3,ELI3-1	elicitor-activated gene 3-1	LOC_Os09g23540.1	dehydrogenase, putative, expressed	GO:0008270,GO:0016491,GO:0055114	'16.2.1.10'	'secondary metabolism.phenylpropanoids.lignin biosynthesis.CAD'
238	GRMZM2G054013_T04	3.26726	0.002997	GRMZM2G054013	GRMZM2G054013_T04	GRMZM2G054013_P04	grmzm2g054013_t04|pacid:20859337	moderately similar to ( 244) AT1G65060 | Symbols: 4CL3 | 4CL3; 4-coumarate-CoA ligase | chr1:24167927-24171457 REVERSEmoderately similar to ( 291) 4CL2_ORYSA 4-coumarate--CoA ligase 2 (EC 6.2.1.12) (4CL 2) (4-coumaroyl-CoA synthase 2) - Oryza sativa (Rice)moderately similar to ( 291) loc_os02g46970 12002.m09733 protein 4-coumarate--CoA ligase 2, putative, expressedCaiC AMP-binding PRK08314 PRK082…	AT3G21240.1	4CL2,AT4CL2	4-coumarate:CoA ligase 2	LOC_Os02g46970.1	AMP-binding domain containing protein, expressed	GO:0003824,GO:0008152	'16.2.1.3'	'secondary metabolism.phenylpropanoids.lignin biosynthesis.4CL'
239	GRMZM5G858593_T01	-3.18349	0.002464	GRMZM5G858593	GRMZM5G858593_T01	GRMZM5G858593_P01	grmzm5g858593_t01|pacid:20849385	moderately similar to ( 266) AT3G57030 | Symbols: | strictosidine synthase family protein | chr3:21101653-21103204 REVERSEweakly similar to ( 155) STSY_CATRO Strictosidine synthase precursor (EC 4.3.3.2) - Catharanthus roseus (Rosy periwinkle) (Madagascar periwinkle)moderately similar to ( 469) loc_os08g07810 12008.m04918 protein strictosidine synthase 1 precursor, putativeStr_synth no original d…	AT3G57030.1	0	Calcium-dependent phosphotriesterase superfamily protein	LOC_Os08g07810.1	strictosidine synthase, putative, expressed	GO:0016844,GO:0009058	'16.4.1'	'secondary metabolism.N misc.alkaloid-like'
240	GRMZM2G439988_T01	-2.26523	0.004228	GRMZM2G439988	GRMZM2G439988_T01	GRMZM2G439988_P01	grmzm2g439988_t01|pacid:20867493	moderately similar to ( 274) AT3G57030 | Symbols: | strictosidine synthase family protein | chr3:21101653-21103204 REVERSEweakly similar to ( 163) STSY_CATRO Strictosidine synthase precursor (EC 4.3.3.2) - Catharanthus roseus (Rosy periwinkle) (Madagascar periwinkle)moderately similar to ( 483) loc_os08g07810 12008.m04918 protein strictosidine synthase 1 precursor, putativeStr_synth no original d…	AT3G57030.1	0	Calcium-dependent phosphotriesterase superfamily protein	LOC_Os08g07810.1	strictosidine synthase, putative, expressed	GO:0016844,GO:0009058	'16.4.1'	'secondary metabolism.N misc.alkaloid-like'
241	GRMZM2G177928_T01	2.30714	0.027966	GRMZM2G177928	GRMZM2G177928_T01	GRMZM2G177928_P01	grmzm2g177928_t01|pacid:20864581	highly similar to ( 530) AT5G22020 | Symbols: | strictosidine synthase family protein | chr5:7287878-7289357 REVERSEweakly similar to ( 165) STSY_CATRO Strictosidine synthase precursor (EC 4.3.3.2) - Catharanthus roseus (Rosy periwinkle) (Madagascar periwinkle)highly similar to ( 677) loc_os03g53950 12003.m10360 protein strictosidine synthase precursor, putative, expressedStr_synth no original de…	AT5G22020.1	0	Calcium-dependent phosphotriesterase superfamily protein	LOC_Os03g53950.1	strictosidine synthase, putative, expressed	GO:0016844,GO:0009058	'16.4.1'	'secondary metabolism.N misc.alkaloid-like'
242	GRMZM2G113017_T03	2.98362	0.002572	GRMZM2G113017	GRMZM2G113017_T03	GRMZM2G113017_P03	grmzm2g113017_t03|pacid:20820751	weakly similar to ( 182) AT1G10500 | Symbols: ATCPISCA | ATCPISCA (chloroplast-localized IscA-like protein); structural molecule | chr1:3460160-3461340 REVERSEmoderately similar to ( 219) loc_os06g05400 12006.m31979 protein iron-sulfur assembly protein IscA, chloroplast precursor, putative, expressedsufA Fe-S_biosyn iscA no original description	AT1G10500.1	ATCPISCA,CPISCA	chloroplast-localized ISCA-like protein	LOC_Os06g05400.1	IscA-like iron-sulfur assembly protein, mitochondrial precursor, putative, expressed	0	'16.5'	'secondary metabolism.sulfur-containing'
243	GRMZM2G054115_T05	2.2095	0.021607	GRMZM2G054115	GRMZM2G054115_T05	GRMZM2G054115_P05	grmzm2g054115_t05|pacid:20825355	weakly similar to ( 154) AT1G34060 | Symbols: | alliinase family protein | chr1:12396561-12398299 REVERSEmoderately similar to ( 236) loc_os01g52010 12001.m11376 protein alliin lyase precursor, putative, expressedAlliinase_C no original description	AT1G34060.1	0	Pyridoxal phosphate (PLP)-dependent transferases superfamily protein	LOC_Os01g52010.1	alliin lyase precursor, putative, expressed	GO:0016846	'16.5.99.1'	'secondary metabolism.sulfur-containing.misc.alliinase'
244	GRMZM2G099097_T07	-3.30861	0.001455	GRMZM2G099097	GRMZM2G099097_T07	GRMZM2G099097_P07	grmzm2g099097_t07|pacid:20859963	moderately similar to ( 418) AT1G02205 | Symbols: CER1 | CER1 (ECERIFERUM 1); octadecanal decarbonylase | chr1:418818-422154 FORWARDhighly similar to ( 565) loc_os02g56920 12002.m10714 protein CER1, putative, expressed no original description	AT1G02205.1	CER1	Fatty acid hydroxylase superfamily	LOC_Os02g56920.1	WAX2, putative, expressed	0	'16.7'	'secondary metabolism.wax'
245	GRMZM2G099097_T02	-3.15444	0.001503	GRMZM2G099097	GRMZM2G099097_T02	GRMZM2G099097_P02	grmzm2g099097_t02|pacid:20859961	highly similar to ( 509) AT1G02205 | Symbols: CER1 | CER1 (ECERIFERUM 1); octadecanal decarbonylase | chr1:418818-422154 FORWARDhighly similar to ( 678) loc_os02g56920 12002.m10714 protein CER1, putative, expressed no original description	AT1G02205.2	CER1	Fatty acid hydroxylase superfamily	LOC_Os02g56920.1	WAX2, putative, expressed	GO:0005506,GO:0016491,GO:0006633,GO:0055114	'16.7'	'secondary metabolism.wax'
246	GRMZM2G099097_T06	-2.73121	0.002572	GRMZM2G099097	GRMZM2G099097_T06	GRMZM2G099097_P06	grmzm2g099097_t06|pacid:20859960	highly similar to ( 590) AT1G02205 | Symbols: CER1 | CER1 (ECERIFERUM 1); octadecanal decarbonylase | chr1:418818-422154 FORWARDhighly similar to ( 793) loc_os02g56920 12002.m10714 protein CER1, putative, expressed no original description	AT1G02205.2	CER1	Fatty acid hydroxylase superfamily	LOC_Os02g56920.1	WAX2, putative, expressed	GO:0005506,GO:0016491,GO:0006633,GO:0055114	'16.7'	'secondary metabolism.wax'
247	GRMZM2G099097_T03	-2.50708	0.005289	GRMZM2G099097	GRMZM2G099097_T03	GRMZM2G099097_P03	grmzm2g099097_t03|pacid:20859962	highly similar to ( 509) AT1G02205 | Symbols: CER1 | CER1 (ECERIFERUM 1); octadecanal decarbonylase | chr1:418818-422154 FORWARDhighly similar to ( 678) loc_os02g56920 12002.m10714 protein CER1, putative, expressed no original description	AT1G02205.2	CER1	Fatty acid hydroxylase superfamily	LOC_Os02g56920.1	WAX2, putative, expressed	GO:0005506,GO:0016491,GO:0006633,GO:0055114	'16.7'	'secondary metabolism.wax'
248	GRMZM2G099097_T01	-2.31988	0.009834	GRMZM2G099097	GRMZM2G099097_T01	GRMZM2G099097_P01	grmzm2g099097_t01|pacid:20859957	highly similar to ( 505) AT1G02205 | Symbols: CER1 | CER1 (ECERIFERUM 1); octadecanal decarbonylase | chr1:418818-422154 FORWARDhighly similar to ( 672) loc_os02g56920 12002.m10714 protein CER1, putative, expressedERG3 no original description	AT1G02205.2	CER1	Fatty acid hydroxylase superfamily	LOC_Os02g56920.1	WAX2, putative, expressed	GO:0005506,GO:0016491,GO:0006633,GO:0055114	'16.7'	'secondary metabolism.wax'
249	GRMZM2G438938_T01	4.21273	0.003283	GRMZM2G438938	GRMZM2G438938_T01	GRMZM2G438938_P01	grmzm2g438938_t01|pacid:20830428	highly similar to ( 545) AT5G02310 | Symbols: PRT6 | PRT6 (PROTEOLYSIS 6); ubiquitin-protein ligase | chr5:474279-482552 FORWARDnearly identical (1184) loc_os01g05500 12001.m42863 protein zinc finger in N-recognin family protein, putative, expressedZnF_UBR1 zf-UBR no original description	AT5G02310.1	PRT6	proteolysis 6	LOC_Os01g05500.1	zinc finger protein, putative, expressed	GO:0004842,GO:0008270	'16.7'	'secondary metabolism.wax'
250	GRMZM5G882427_T01	3.12429	0.024251	GRMZM5G882427	GRMZM5G882427_T01	GRMZM5G882427_P01	grmzm5g882427_t01|pacid:20843765	weakly similar to ( 110) AT5G61160 | Symbols: AACT1 | AACT1 (anthocyanin 5-aromatic acyltransferase 1); transferase/ transferase, transferring acyl groups other than amino-acyl groups | chr5:24608781-24610139 FORWARDmoderately similar to ( 413) loc_os04g54560 12004.m10347 protein transferase, putative, expressedTransferase no original description	AT5G61160.1	AACT1	anthocyanin 5-aromatic acyltransferase 1	LOC_Os04g54560.1	transferase family protein, putative, expressed	GO:0016747	'16.8.1.21'	'secondary metabolism.flavonoids.anthocyanins.anthocyanin 5-aromatic acyltransferase'
251	GRMZM2G015709_T01	3.72212	0.005505	GRMZM2G015709	GRMZM2G015709_T01	GRMZM2G015709_P01	grmzm2g015709_t01|pacid:20859811	weakly similar to ( 136) AT1G64920 | Symbols: | glycosyltransferase family protein | chr1:24117440-24118798 REVERSEmoderately similar to ( 227) UFOG_PETHY Anthocyanidin 3-O-glucosyltransferase (EC 2.4.1.115) (Flavonol 3-O-glucosyltransferase) (UDP-glucose flavonoid 3-O-glucosyltransferase) (Anthocyanin rhamnosyl transferase) - Petunia hybrida (Petunia)moderately similar to ( 283) loc_os11g26950 1…	AT1G64920.1	0	UDP-Glycosyltransferase superfamily protein	LOC_Os11g26950.1	UDP-glucoronosyl and UDP-glucosyl transferase domain containing protein, expressed	0	'16.8.3'	'secondary metabolism.flavonoids.dihydroflavonols'
252	GRMZM2G179685_T04	-3.34139	0.007592	GRMZM2G179685	GRMZM2G179685_T04	GRMZM2G179685_P04	grmzm2g179685_t04|pacid:20854239	moderately similar to ( 239) AT5G14700 | Symbols: | cinnamoyl-CoA reductase-related | chr5:4740502-4743327 REVERSEmoderately similar to ( 424) loc_os01g45200 12001.m10725 protein dihydroflavonol-4-reductase, putative, expressed no original description	AT5G14700.1	0	NAD(P)-binding Rossmann-fold superfamily protein	LOC_Os01g45200.1	cinnamoyl-CoA reductase-related, putative, expressed	GO:0003854,GO:0016616,GO:0006694,GO:0055114	'16.8.3.1'	'secondary metabolism.flavonoids.dihydroflavonols.dihydroflavonol 4-reductase'
253	GRMZM2G179685_T05	-2.8529	0.023075	GRMZM2G179685	GRMZM2G179685_T05	GRMZM2G179685_P05	grmzm2g179685_t05|pacid:20854238	moderately similar to ( 230) AT5G14700 | Symbols: | cinnamoyl-CoA reductase-related | chr5:4740502-4743327 REVERSEmoderately similar to ( 415) loc_os01g45200 12001.m10725 protein dihydroflavonol-4-reductase, putative, expressed no original description	AT5G14700.1	0	NAD(P)-binding Rossmann-fold superfamily protein	LOC_Os01g45200.1	cinnamoyl-CoA reductase-related, putative, expressed	GO:0003824,GO:0050662,GO:0044237	'16.8.3.1'	'secondary metabolism.flavonoids.dihydroflavonols.dihydroflavonol 4-reductase'
254	GRMZM2G146623_T02	-2.0294	0.037355	GRMZM2G146623	GRMZM2G146623_T02	GRMZM2G146623_P02	grmzm2g146623_t02|pacid:20836391	very weakly similar to (99.8) AT1G09510 | Symbols: | cinnamyl-alcohol dehydrogenase family / CAD family | chr1:3069396-3070812 FORWARDvery weakly similar to (97.1) DFRA_HORVU Dihydroflavonol-4-reductase (EC 1.1.1.219) (DFR) (Dihydrokaempferol 4-reductase) - Hordeum vulgare (Barley)moderately similar to ( 258) loc_os07g40986 12007.m79911 protein dihydroflavonol-4-reductase, putative, expressed no …	AT1G09510.1	0	NAD(P)-binding Rossmann-fold superfamily protein	LOC_Os07g40986.1	NAD dependent epimerase/dehydratase family protein, putative, expressed	GO:0003824,GO:0050662,GO:0044237	'16.8.3.1'	'secondary metabolism.flavonoids.dihydroflavonols.dihydroflavonol 4-reductase'
255	GRMZM2G179685_T01	2.24994	0.035042	GRMZM2G179685	GRMZM2G179685_T01	GRMZM2G179685_P01	grmzm2g179685_t01|pacid:20854240	weakly similar to ( 109) AT5G14700 | Symbols: | cinnamoyl-CoA reductase-related | chr5:4740502-4743327 REVERSEweakly similar to ( 185) loc_os05g50250 12005.m09094 protein dihydroflavonol-4-reductase, putative, expressed no original description	AT5G14700.1	0	NAD(P)-binding Rossmann-fold superfamily protein	LOC_Os05g50250.1	cinnamoyl-CoA reductase-related, putative, expressed	GO:0003824,GO:0050662,GO:0044237	'16.8.3.1'	'secondary metabolism.flavonoids.dihydroflavonols.dihydroflavonol 4-reductase'
256	GRMZM2G131205_T06	2.57298	0.033903	GRMZM2G131205	GRMZM2G131205_T06	GRMZM2G131205_P06	grmzm2g131205_t06|pacid:20867955	weakly similar to ( 151) AT1G15950 | Symbols: CCR1, IRX4, ATCCR1 | CCR1 (CINNAMOYL COA REDUCTASE 1); cinnamoyl-CoA reductase | chr1:5478855-5481949 FORWARDvery weakly similar to (94.7) DFRA_DIACA Dihydroflavonol-4-reductase (EC 1.1.1.219) (DFR) (Dihydrokaempferol 4-reductase) - Dianthus caryophyllus (Carnation) (Clove pink)weakly similar to ( 178) loc_os08g34280 12008.m07417 protein dihydroflavon…	AT1G15950.1	ATCCR1,CCR1,IRX4	cinnamoyl coa reductase 1	LOC_Os08g34280.1	cinnamoyl-CoA reductase, putative, expressed	GO:0003824,GO:0050662,GO:0044237	'16.8.3.1'	'secondary metabolism.flavonoids.dihydroflavonols.dihydroflavonol 4-reductase'
257	GRMZM5G870184_T01	-2.77181	0.019075	GRMZM5G870184	GRMZM5G870184_T01	GRMZM5G870184_P01	grmzm5g870184_t01|pacid:20856041	moderately similar to ( 463) AT3G09220 | Symbols: LAC7 | LAC7 (laccase 7); laccase | chr3:2827434-2830477 REVERSEweakly similar to ( 123) ASO_CUCSA L-ascorbate oxidase precursor (EC 1.10.3.3) (Ascorbase) (ASO) - Cucumis sativus (Cucumber)highly similar to ( 845) loc_os10g20610 12010.m05082 protein laccase LAC2-1, putative, expressedCu-oxidase_3 Cu-oxidase_2 Cu-oxidase SufI no original description	AT3G09220.1	LAC7	laccase 7	LOC_Os10g20610.1	laccase-15 precursor, putative, expressed	GO:0016491,GO:0055114,GO:0005507	'16.10'	'secondary metabolism.simple phenols'
258	GRMZM2G166857_T01	2.1549	0.019506	GRMZM2G166857	GRMZM2G166857_T01	GRMZM2G166857_P01	grmzm2g166857_t01|pacid:20843680	moderately similar to ( 401) AT3G09220 | Symbols: LAC7 | LAC7 (laccase 7); laccase | chr3:2827434-2830477 REVERSEweakly similar to ( 137) ASO_CUCSA L-ascorbate oxidase precursor (EC 1.10.3.3) (Ascorbase) (ASO) - Cucumis sativus (Cucumber)highly similar to ( 673) loc_os10g20610 12010.m05082 protein laccase LAC2-1, putative, expressedCu-oxidase_3 Cu-oxidase_2 SufI Cu-oxidase no original description	AT3G09220.1	LAC7	laccase 7	LOC_Os10g20610.1	laccase-15 precursor, putative, expressed	GO:0016491,GO:0055114,GO:0005507	'16.10'	'secondary metabolism.simple phenols'
259	GRMZM2G141535_T02	2.02538	0.026943	GRMZM2G141535	GRMZM2G141535_T02	GRMZM2G141535_P02	grmzm2g141535_t02|pacid:20865681	weakly similar to ( 101) AT5G20960 | Symbols: AAO1, AO1, ATAO, ATAO1 | AAO1 (ARABIDOPSIS ALDEHYDE OXIDASE 1); aldehyde oxidase/ indole-3-acetaldehyde oxidase | chr5:7116783-7122338 FORWARDweakly similar to ( 124) ALDO2_ORYSA Probable aldehyde oxidase 2 (EC 1.2.3.1) (AO-2) - Oryza sativa (Rice)weakly similar to ( 124) loc_os03g57690 12003.m10683 protein aldehyde oxidase 1, putative, expressed no o…	AT5G20960.1	AAO1,AO1,AOalpha,AT-AO1,ATAO,AtAO1	aldehyde oxidase 1	LOC_Os03g57690.1	aldehyde oxidase, putative, expressed	0	'17.1.1'	'hormone metabolism.abscisic acid.synthesis-degradation'
260	GRMZM2G157722_T03	-2.21176	0.010736	GRMZM2G157722	GRMZM2G157722_T03	GRMZM2G157722_P03	grmzm2g157722_t03|pacid:20859003	very weakly similar to (95.9) AT4G34000 | Symbols: ABF3, DPBF5 | ABF3 (ABSCISIC ACID RESPONSIVE ELEMENTS-BINDING FACTOR 3); DNA binding / protein binding / transcription activator/ transcription factor | chr4:16296008-16297594 FORWARDmoderately similar to ( 205) loc_os09g28310 12009.m05982 protein bZIP transcription factor, putative, expressed no original description	AT1G45249.2	ABF2,AREB1,ATAREB1	abscisic acid responsive elements-binding factor 2	LOC_Os08g36790.1	bZIP transcription factor, putative, expressed	0	'17.1.2'	'hormone metabolism.abscisic acid.signal transduction'
261	GRMZM2G314955_T01	-4.15228	0.001059	GRMZM2G314955	GRMZM2G314955_T01	GRMZM2G314955_P01	grmzm2g314955_t01|pacid:20842283	weakly similar to ( 149) AT2G22475 | Symbols: GEM | GEM (GL2-EXPRESSION MODULATOR) | chr2:9541523-9544778 FORWARDmoderately similar to ( 237) loc_os07g42890 12007.m29269 protein FIP1, putative, expressed no original description	AT2G22475.1	GEM	GRAM domain family protein	LOC_Os07g42890.1	GRAM domain containing protein, expressed	0	'17.1.3'	'hormone metabolism.abscisic acid.induced-regulated-responsive-activated'
262	GRMZM2G172686_T01	-2.46712	0.013273	GRMZM2G172686	GRMZM2G172686_T01	GRMZM2G172686_P01	grmzm2g172686_t01|pacid:20842369	weakly similar to ( 112) AT2G26070 | Symbols: RTE1 | RTE1 (REVERSION-TO-ETHYLENE SENSITIVITY1) | chr2:11105741-11106607 REVERSEweakly similar to ( 141) loc_os01g51430 12001.m11322 protein expressed proteinDUF778 no original description	AT2G26070.1	RTE1	Protein of unknown function (DUF778)	LOC_Os01g51430.1	green ripe-like, putative, expressed	0	'17.1.3'	'hormone metabolism.abscisic acid.induced-regulated-responsive-activated'
263	GRMZM2G339018_T01	-2.63617	0.039143	GRMZM2G339018	GRMZM2G339018_T01	GRMZM2G339018_P01	grmzm2g339018_t01|pacid:20859994	weakly similar to ( 115) loc_os08g34070 12008.m07396 protein DCN1-like protein 4, putative, expressed no original description	AT1G15860.3	0	Domain of unknown function (DUF298)	LOC_Os08g34070.1	DCN1, putative, expressed	0	'17.2.2'	'hormone metabolism.auxin.signal transduction'
264	GRMZM2G175983_T02	-2.36232	0.002648	GRMZM2G175983	GRMZM2G175983_T02	GRMZM2G175983_P02	grmzm2g175983_t02|pacid:20858050	weakly similar to ( 199) AT5G16530 | Symbols: PIN5 | PIN5 (PIN-FORMED 5); auxin:hydrogen symporter/ transporter | chr5:5400735-5402626 FORWARDmoderately similar to ( 296) PIN6_ORYSA Probable auxin efflux carrier component 6 (OsPIN6) - Oryza sativa (Rice)moderately similar to ( 296) loc_os01g69070 12001.m13008 protein auxin efflux carrier component 6, putative, expressedMem_trans no original descr…	AT5G16530.1	PIN5	Auxin efflux carrier family protein	LOC_Os01g69070.1	auxin efflux carrier component, putative, expressed	GO:0055085,GO:0016021	'17.2.2'	'hormone metabolism.auxin.signal transduction'
265	GRMZM2G050089_T03	2.15223	0.037359	GRMZM2G050089	GRMZM2G050089_T03	GRMZM2G050089_P03	grmzm2g050089_t03|pacid:20826166	weakly similar to ( 120) loc_os01g60230 12001.m150756 protein auxin hydrogen symporter, putative, expressed no original description	AT5G01990.1	0	Auxin efflux carrier family protein	LOC_Os01g60230.1	auxin efflux carrier component, putative, expressed	0	'17.2.2'	'hormone metabolism.auxin.signal transduction'
266	GRMZM2G134517_T01	-3.74634	0.001272	GRMZM2G134517	GRMZM2G134517_T01	GRMZM2G134517_P01	grmzm2g134517_t01|pacid:20875036	AUX_IAA no original description	AT1G04250.1	AXR3,IAA17	AUX/IAA transcriptional regulator family protein	LOC_Os05g08570.1	OsIAA15 - Auxin-responsive Aux/IAA gene family member, expressed	GO:0006355,GO:0005634	'17.2.3'	'hormone metabolism.auxin.induced-regulated-responsive-activated'
267	GRMZM2G089273_T01	-3.6369	0.001929	GRMZM2G089273	GRMZM2G089273_T01	GRMZM2G089273_P01	grmzm2g089273_t01|pacid:20847166	no original description	AT4G00880.1	0	SAUR-like auxin-responsive protein family	LOC_Os04g52684.1	expressed protein	0	'17.2.3'	'hormone metabolism.auxin.induced-regulated-responsive-activated'
268	GRMZM2G432060_T01	-2.48634	0.002464	GRMZM2G432060	GRMZM2G432060_T01	GRMZM2G432060_P01	grmzm2g432060_t01|pacid:20858360	very weakly similar to (85.9) AT2G45210 | Symbols: | auxin-responsive protein-related | chr2:18641884-18642372 FORWARDweakly similar to ( 129) loc_os02g42990 12002.m100801 protein OsSAUR11 - Auxin-responsive SAUR gene family member, expressedAuxin_inducible no original description	AT3G60690.1	0	SAUR-like auxin-responsive protein family	LOC_Os02g42990.1	OsSAUR11 - Auxin-responsive SAUR gene family member, expressed	0	'17.2.3'	'hormone metabolism.auxin.induced-regulated-responsive-activated'
269	GRMZM2G141205_T01	-2.34643	0.010818	GRMZM2G141205	GRMZM2G141205_T01	GRMZM2G141205_P01	grmzm2g141205_t01|pacid:20821534	AUX_IAA no original description	AT1G04250.1	AXR3,IAA17	AUX/IAA transcriptional regulator family protein	LOC_Os05g08570.3	OsIAA15 - Auxin-responsive Aux/IAA gene family member, expressed	GO:0006355,GO:0005634	'17.2.3'	'hormone metabolism.auxin.induced-regulated-responsive-activated'
270	GRMZM2G320802_T05	-2.34312	0.009951	GRMZM2G320802	GRMZM2G320802_T05	GRMZM2G320802_P05	grmzm2g320802_t05|pacid:20823219	moderately similar to ( 297) AT1G04910 | Symbols: | unknown protein | chr1:1388101-1391074 REVERSEmoderately similar to ( 330) loc_os11g29120 12011.m079998 protein growth regulator like protein, putative, expressedDUF246 no original description	AT1G04910.1	0	O-fucosyltransferase family protein	LOC_Os11g29120.2	growth regulator related protein, putative, expressed	0	'17.2.3'	'hormone metabolism.auxin.induced-regulated-responsive-activated'
271	GRMZM2G148619_T01	-2.30799	0.014121	GRMZM2G148619	GRMZM2G148619_T01	GRMZM2G148619_P01	grmzm2g148619_t01|pacid:20836269	moderately similar to ( 292) AT2G01480 | Symbols: | unknown protein | chr2:216980-220341 FORWARDmoderately similar to ( 327) loc_os01g62390 12001.m12361 protein growth regulator protein, putative, expressedDUF246 no original description	AT2G01480.1	0	O-fucosyltransferase family protein	LOC_Os01g62390.1	growth regulator related protein, putative, expressed	0	'17.2.3'	'hormone metabolism.auxin.induced-regulated-responsive-activated'
272	GRMZM2G388051_T01	-2.03356	0.023388	GRMZM2G388051	GRMZM2G388051_T01	GRMZM2G388051_P01	grmzm2g388051_t01|pacid:20844832	no original description	AT2G46690.1	0	SAUR-like auxin-responsive protein family	LOC_Os03g45830.1	OsSAUR15 - Auxin-responsive SAUR gene family member	0	'17.2.3'	'hormone metabolism.auxin.induced-regulated-responsive-activated'
273	GRMZM2G136113_T01	2.01041	0.02607	GRMZM2G136113	GRMZM2G136113_T01	GRMZM2G136113_P01	grmzm2g136113_t01|pacid:20863628	highly similar to ( 603) AT1G14020 | Symbols: | unknown protein | chr1:4802930-4805111 FORWARDhighly similar to ( 770) loc_os03g07310 12003.m34793 protein axi 1 protein, putative, expressedDUF246 no original description	AT1G14020.1	0	O-fucosyltransferase family protein	LOC_Os03g07310.1	growth regulator related protein, putative, expressed	0	'17.2.3'	'hormone metabolism.auxin.induced-regulated-responsive-activated'
274	GRMZM2G154578_T01	2.13485	0.00592	GRMZM2G154578	GRMZM2G154578_T01	GRMZM2G154578_P01	grmzm2g154578_t01|pacid:20857530	very weakly similar to (80.1) AT3G07390 | Symbols: AIR12 | AIR12; extracellular matrix structural constituent | chr3:2365452-2366273 FORWARDweakly similar to ( 156) loc_os08g41290 12008.m08107 protein AIR12, putative, expressed no original description	AT3G07390.1	AIR12	auxin-responsive family protein	LOC_Os08g41290.1	AIR12, putative, expressed	0	'17.2.3'	'hormone metabolism.auxin.induced-regulated-responsive-activated'
275	GRMZM5G878017_T01	-2.34324	0.002464	GRMZM5G878017	GRMZM5G878017_T01	GRMZM5G878017_P01	grmzm5g878017_t01|pacid:20841271	very weakly similar to (98.2) loc_os07g06800 12007.m05140 protein 3-oxo-5-alpha-steroid 4-dehydrogenase 2, putative, expressed no original description	AT5G16010.1	0	3-oxo-5-alpha-steroid 4-dehydrogenase family protein	LOC_Os07g06800.1	3-oxo-5-alpha-steroid 4-dehydrogenase, putative, expressed	0	'17.3.1.1.1'	'hormone metabolism.brassinosteroid.synthesis-degradation.BRs.DET2'
276	GRMZM2G394968_T01	-2.29599	0.010494	GRMZM2G394968	GRMZM2G394968_T01	GRMZM2G394968_P01	grmzm2g394968_t01|pacid:20836389	weakly similar to ( 200) AT5G16010 | Symbols: | 3-oxo-5-alpha-steroid 4-dehydrogenase family protein / steroid 5-alpha-reductase family protein | chr5:5227982-5229012 FORWARDmoderately similar to ( 261) loc_os07g06800 12007.m05140 protein 3-oxo-5-alpha-steroid 4-dehydrogenase 2, putative, expressedSteroid_dh no original description	AT5G16010.1	0	3-oxo-5-alpha-steroid 4-dehydrogenase family protein	LOC_Os07g06800.1	3-oxo-5-alpha-steroid 4-dehydrogenase, putative, expressed	GO:0016627,GO:0006629,GO:0005737,GO:0016021	'17.3.1.1.1'	'hormone metabolism.brassinosteroid.synthesis-degradation.BRs.DET2'
277	GRMZM2G057000_T01	-2.87982	0.002063	GRMZM2G057000	GRMZM2G057000_T01	GRMZM2G057000_P01	grmzm2g057000_t01|pacid:20876231	highly similar to ( 924) AT3G19820 | Symbols: DWF1, DIM, EVE1, DIM1, CBB1 | DWF1 (DWARF 1); calmodulin binding / catalytic | chr3:6879835-6881616 REVERSEhighly similar to ( 917) DIM_PEA Cell elongation protein diminuto - Pisum sativum (Garden pea)nearly identical (1107) loc_os10g25780 12010.m21783 protein cell elongation protein diminuto, putative, expressedGlcD no original description	AT3G19820.1	CBB1,DIM,DIM1,DWF1,EVE1	cell elongation protein / DWARF1 / DIMINUTO (DIM)	LOC_Os10g25780.1	FAD-linked oxidoreductase protein, putative, expressed	GO:0008762,GO:0016491,GO:0050660,GO:0055114	'17.3.1.2.8'	'hormone metabolism.brassinosteroid.synthesis-degradation.sterols.DWF1'
278	GRMZM2G307241_T01	-2.35809	0.01021	GRMZM2G307241	GRMZM2G307241_T01	GRMZM2G307241_P01	grmzm2g307241_t01|pacid:20859885	very weakly similar to (82.4) AT1G19350 | Symbols: BES1, BZR2 | BES1 (BRI1-EMS-SUPPRESSOR 1); protein binding / transcription factor/ transcription regulator | chr1:6688841-6690165 FORWARDvery weakly similar to (88.6) loc_os06g35900 12006.m08127 protein brassinazole-resistant 1 protein, putative, expressedDUF822 no original description	AT1G19350.3	BES1,BZR2	Brassinosteroid signalling positive regulator (BZR1) family protein	LOC_Os06g35900.1	BES1/BZR1 homolog protein, putative, expressed	0	'17.3.2.2'	'hormone metabolism.brassinosteroid.signal transduction.BZR'
279	GRMZM2G369018_T01	-2.10637	0.006789	GRMZM2G369018	GRMZM2G369018_T01	GRMZM2G369018_P01	grmzm2g369018_t01|pacid:20883095	DUF822 no original description	AT1G19350.3	BES1,BZR2	Brassinosteroid signalling positive regulator (BZR1) family protein	LOC_Os06g35900.1	BES1/BZR1 homolog protein, putative, expressed	0	'17.3.2.2'	'hormone metabolism.brassinosteroid.signal transduction.BZR'
280	GRMZM5G868061_T01	-2.09148	0.010199	GRMZM5G868061	GRMZM5G868061_T01	GRMZM5G868061_P01	grmzm5g868061_t01|pacid:20827872	weakly similar to ( 128) loc_os01g08180 12001.m07443 protein brassinazole-resistant 1 protein, putativeDUF822 no original description	AT1G19350.3	BES1,BZR2	Brassinosteroid signalling positive regulator (BZR1) family protein	LOC_Os01g08180.1	BRASSINAZOLE-RESISTANT 2, putative, expressed	0	'17.3.2.2'	'hormone metabolism.brassinosteroid.signal transduction.BZR'
281	GRMZM2G451604_T02	-2.11665	0.005117	GRMZM2G451604	GRMZM2G451604_T02	GRMZM2G451604_P02	grmzm2g451604_t02|pacid:20859427	very weakly similar to (92.4) AT3G21510 | Symbols: AHP1 | AHP1 (HISTIDINE-CONTAINING PHOSPHOTRANSMITTER 1); histidine phosphotransfer kinase | chr3:7578432-7579537 REVERSEweakly similar to ( 122) HP1_ORYSA Histidine-containing phosphotransfer protein 1 (OsHP1) - Oryza sativa (Rice)weakly similar to ( 146) loc_os08g44350 12008.m08408 protein histidine-containing phosphotransfer protein 5, putative…	AT1G03430.1	AHP5	histidine-containing phosphotransfer factor 5	LOC_Os08g44350.1	histidine-containing phosphotransfer protein, putative, expressed	GO:0004871,GO:0000160	'17.4.2'	'hormone metabolism.cytokinin.signal transduction'
282	GRMZM2G451604_T01	2.26635	0.013463	GRMZM2G451604	GRMZM2G451604_T01	GRMZM2G451604_P01	grmzm2g451604_t01|pacid:20859426	weakly similar to ( 114) AT3G21510 | Symbols: AHP1 | AHP1 (HISTIDINE-CONTAINING PHOSPHOTRANSMITTER 1); histidine phosphotransfer kinase | chr3:7578432-7579537 REVERSEweakly similar to ( 156) HP1_ORYSA Histidine-containing phosphotransfer protein 1 (OsHP1) - Oryza sativa (Rice)weakly similar to ( 183) loc_os08g44350 12008.m08408 protein histidine-containing phosphotransfer protein 5, putative, exp…	AT1G03430.1	AHP5	histidine-containing phosphotransfer factor 5	LOC_Os08g44350.1	histidine-containing phosphotransfer protein, putative, expressed	GO:0004871,GO:0000160	'17.4.2'	'hormone metabolism.cytokinin.signal transduction'
283	GRMZM2G021051_T01	-3.03208	0.001516	GRMZM2G021051	GRMZM2G021051_T01	GRMZM2G021051_P01	grmzm2g021051_t01|pacid:20847163	moderately similar to ( 377) AT5G51810 | Symbols: GA20OX2, AT2353, ATGA20OX2 | GA20OX2 (GIBBERELLIN 20 OXIDASE 2); gibberellin 20-oxidase | chr5:21055389-21056746 REVERSEmoderately similar to ( 395) GAO1B_WHEAT Gibberellin 20 oxidase 1-B (EC 1.14.11.-) (Gibberellin C-20 oxidase 1-B) (GA 20-oxidase 1-B) (Ta20ox1B) (TaGA20ox1-B) - Triticum aestivum (Wheat)highly similar to ( 508) loc_os07g07420 120…	AT5G51810.1	AT2353,ATGA20OX2,GA20OX2	gibberellin 20 oxidase 2	LOC_Os07g07420.1	gibberellin 20 oxidase 1-B, putative, expressed	GO:0016491,GO:0016706,GO:0055114	'17.5.1'	'hormone metabolism.ethylene.synthesis-degradation'
284	GRMZM2G153359_T01	-2.26264	0.005446	GRMZM2G153359	GRMZM2G153359_T01	GRMZM2G153359_P01	grmzm2g153359_t01|pacid:20876450	moderately similar to ( 319) AT4G21200 | Symbols: ATGA2OX8, GA2OX8 | GA2OX8 (GIBBERELLIN 2-OXIDASE 8); gibberellin 2-beta-dioxygenase | chr4:11302751-11304032 FORWARDweakly similar to ( 127) GAO1D_WHEAT Gibberellin 20 oxidase 1-D (EC 1.14.11.-) (Gibberellin C-20 oxidase 1-D) (GA 20-oxidase 1-D) (Ta20ox1D) (TaGA20ox1-D) (Protein Wga20) - Triticum aestivum (Wheat)moderately similar to ( 497) loc_os…	AT4G21200.1	ATGA2OX8,GA2OX8	gibberellin 2-oxidase 8	LOC_Os02g41954.1	gibberellin 2-beta-dioxygenase 7, putative, expressed	GO:0016491,GO:0016706,GO:0055114	'17.5.1'	'hormone metabolism.ethylene.synthesis-degradation'
285	GRMZM2G414387_T05	-2.20925	0.028529	GRMZM2G414387	GRMZM2G414387_T05	GRMZM2G414387_P05	grmzm2g414387_t05|pacid:20883249	moderately similar to ( 387) AT3G50210 | Symbols: | 2-oxoacid-dependent oxidase, putative | chr3:18614338-18616229 REVERSEhighly similar to ( 546) loc_os09g07020 12009.m22046 protein flavonol synthase-like protein, putative, expressedPcbC no original description	AT3G50210.1	0	2-oxoglutarate (2OG) and Fe(II)-dependent oxygenase superfamily protein	LOC_Os09g07020.1	oxidoreductase, putative, expressed	GO:0016491,GO:0016706,GO:0055114	'17.5.1'	'hormone metabolism.ethylene.synthesis-degradation'
286	GRMZM2G044358_T03	-2.07026	0.039619	GRMZM2G044358	GRMZM2G044358_T03	GRMZM2G044358_P03	grmzm2g044358_t03|pacid:20822490	weakly similar to ( 197) AT1G80330 | Symbols: ATGA3OX4, GA3OX4 | GA3OX4 (GIBBERELLIN 3-OXIDASE 4); gibberellin 3-beta-dioxygenase | chr1:30198061-30199537 REVERSEmoderately similar to ( 360) G3O23_WHEAT Gibberellin 3-beta-dioxygenase 2-3 (EC 1.14.11.15) (Gibberellin 3 beta-hydroxylase 2-3) (Gibberellin 3-oxidase 2-3) - Triticum aestivum (Wheat)moderately similar to ( 370) loc_os05g08540 12005.m05…	AT1G80330.1	ATGA3OX4,GA3OX4	gibberellin 3-oxidase 4	LOC_Os05g08540.1	gibberellin 3-beta-dioxygenase 2-2, putative, expressed	GO:0016491,GO:0016706,GO:0055114	'17.5.1'	'hormone metabolism.ethylene.synthesis-degradation'
287	GRMZM2G341460_T01	-2.02502	0.017178	GRMZM2G341460	GRMZM2G341460_T01	GRMZM2G341460_P01	grmzm2g341460_t01|pacid:20864686	moderately similar to ( 271) AT3G19010 | Symbols: | oxidoreductase, 2OG-Fe(II) oxygenase family protein | chr3:6556567-6557862 REVERSEweakly similar to ( 146) FL3H_VITVI Naringenin,2-oxoglutarate 3-dioxygenase (EC 1.14.11.9) (Flavonone-3-hydroxylase) (F3H) (FHT) - Vitis vinifera (Grape)moderately similar to ( 399) loc_os03g42130 12003.m09271 protein gibberellin 20 oxidase 2, putative, expressedPc…	AT3G19010.1	0	2-oxoglutarate (2OG) and Fe(II)-dependent oxygenase superfamily protein	LOC_Os03g42130.1	gibberellin 20 oxidase 2, putative, expressed	GO:0016491,GO:0016706,GO:0055114	'17.5.1'	'hormone metabolism.ethylene.synthesis-degradation'
288	GRMZM2G060940_T01	-2.001	0.015002	GRMZM2G060940	GRMZM2G060940_T01	GRMZM2G060940_P01	grmzm2g060940_t01|pacid:20879928	moderately similar to ( 342) AT3G19000 | Symbols: | oxidoreductase, 2OG-Fe(II) oxygenase family protein | chr3:6554004-6554987 REVERSEweakly similar to ( 163) FL3H_MALDO Naringenin,2-oxoglutarate 3-dioxygenase (EC 1.14.11.9) (Flavonone-3-hydroxylase) (F3H) (FHT) - Malus domestica (Apple) (Malus sylvestris)highly similar to ( 514) loc_os03g42130 12003.m09271 protein gibberellin 20 oxidase 2, putat…	AT3G19000.1	0	2-oxoglutarate (2OG) and Fe(II)-dependent oxygenase superfamily protein	LOC_Os03g42130.1	gibberellin 20 oxidase 2, putative, expressed	GO:0016491,GO:0016706,GO:0055114	'17.5.1'	'hormone metabolism.ethylene.synthesis-degradation'
289	GRMZM2G058024_T02	2.65685	0.017923	GRMZM2G058024	GRMZM2G058024_T02	GRMZM2G058024_P02	grmzm2g058024_t02|pacid:20849864	moderately similar to ( 408) AT3G11180 | Symbols: | oxidoreductase, 2OG-Fe(II) oxygenase family protein | chr3:3504249-3506688 FORWARDmoderately similar to ( 202) LDOX_MALDO Leucoanthocyanidin dioxygenase (EC 1.14.11.19) (LDOX) (Leucocyanidin oxygenase) (Leucoanthocyanidin hydroxylase) (Anthocyanidin synthase) - Malus domestica (Apple) (Malus sylvestris)highly similar to ( 506) loc_os01g61610 120…	AT3G11180.1	0	2-oxoglutarate (2OG) and Fe(II)-dependent oxygenase superfamily protein	LOC_Os01g61610.1	flavonol synthase/flavanone 3-hydroxylase, putative, expressed	GO:0016491,GO:0016706,GO:0055114	'17.5.1'	'hormone metabolism.ethylene.synthesis-degradation'
290	GRMZM2G478965_T01	-3.91372	0.025274	GRMZM2G478965	GRMZM2G478965_T01	GRMZM2G478965_P01	grmzm2g478965_t01|pacid:20833765	weakly similar to ( 124) AT3G23240 | Symbols: ERF1, ATERF1 | ERF1 (ETHYLENE RESPONSE FACTOR 1); DNA binding / transcription activator/ transcription factor | chr3:8295705-8296361 FORWARDweakly similar to ( 129) loc_os09g39850 12009.m06922 protein transcription factor TSRF1, putative, expressedAP2 AP2 no original description	AT3G23240.1	ATERF1,ERF1	ethylene response factor 1	LOC_Os05g37640.1	expressed protein	GO:0003700,GO:0006355	'17.5.2'	'hormone metabolism.ethylene.signal transduction'
291	GRMZM2G318689_T01	-3.39066	0.002808	GRMZM2G318689	GRMZM2G318689_T01	GRMZM2G318689_P01	grmzm2g318689_t01|pacid:20858651	moderately similar to ( 375) AT3G04580 | Symbols: EIN4 | EIN4 (ETHYLENE INSENSITIVE 4); ethylene binding / glycogen synthase kinase 3/ protein histidine kinase/ receptor | chr3:1235576-1237965 REVERSEmoderately similar to ( 300) ETR1_CUCSA Ethylene receptor (EC 2.7.13.3) (CS-ETR1) - Cucumis sativus (Cucumber)highly similar to ( 547) loc_os04g08740 12004.m35115 protein ethylene receptor, putative,…	AT3G04580.1	EIN4	Signal transduction histidine kinase, hybrid-type, ethylene sensor	LOC_Os07g15540.1	ethylene receptor, putative, expressed	GO:0000156,GO:0000160,GO:0006355	'17.5.2'	'hormone metabolism.ethylene.signal transduction'
292	GRMZM2G703514_T01	-3.22421	0.001272	GRMZM2G703514	GRMZM2G703514_T01	GRMZM2G703514_P01	grmzm2g703514_t01|pacid:20867911	no original description	AT5G57390.1	AIL5,CHO1,EMK	AINTEGUMENTA-like 5	LOC_Os01g67410.1	AP2/EREBP transcription factor BABY BOOM, putative, expressed	GO:0003700,GO:0006355	'17.5.2'	'hormone metabolism.ethylene.signal transduction'
293	GRMZM2G481668_T01	-2.0369	0.010062	GRMZM2G481668	GRMZM2G481668_T01	GRMZM2G481668_P01	grmzm2g481668_t01|pacid:20820159	AP2 no original description	AT1G71520.1	0	Integrase-type DNA-binding superfamily protein	LOC_Os01g66270.1	AP2 domain containing protein, expressed	GO:0003700,GO:0006355	'17.5.2'	'hormone metabolism.ethylene.signal transduction'
294	GRMZM2G079825_T01	2.01949	0.015013	GRMZM2G079825	GRMZM2G079825_T01	GRMZM2G079825_P01	grmzm2g079825_t01|pacid:20844250	very weakly similar to (89.0) AT1G28160 | Symbols: | ethylene-responsive element-binding family protein | chr1:9839387-9840124 FORWARDweakly similar to ( 165) loc_os04g32790 12004.m08376 protein AP2 domain containing protein, expressedAP2 AP2 no original description	AT5G13910.1	LEP	Integrase-type DNA-binding superfamily protein	LOC_Os04g32790.1	AP2 domain containing protein, expressed	GO:0003700,GO:0006355	'17.5.2'	'hormone metabolism.ethylene.signal transduction'
295	GRMZM2G150729_T01	-2.52335	0.015918	GRMZM2G150729	GRMZM2G150729_T01	GRMZM2G150729_P01	grmzm2g150729_t01|pacid:20862187	weakly similar to ( 134) loc_os03g17130 12003.m07144 protein helix-loop-helix DNA-binding domain containing protein, expressed no original description	AT1G27660.1	0	basic helix-loop-helix (bHLH) DNA-binding superfamily protein	LOC_Os03g17130.1	bHelix-loop-helix transcription factor, putative, expressed	0	'17.5.3'	'hormone metabolism.ethylene.induced-regulated-responsive-activated'
296	GRMZM2G164090_T01	-2.03518	0.008072	GRMZM2G164090	GRMZM2G164090_T01	GRMZM2G164090_P01	grmzm2g164090_t01|pacid:20850222	very weakly similar to ( 100) loc_os05g35690 12005.m07799 protein gibberellin-regulated protein 2 precursor, putative, expressedGASA no original description	AT1G75750.1	GASA1	GAST1 protein homolog 1	LOC_Os05g35690.1	GASR6 - Gibberellin-regulated GASA/GAST/Snakin family protein precursor, expressed	0	'17.6.3'	'hormone metabolism.gibberelin.induced-regulated-responsive-activated'
297	GRMZM2G144744_T03	2.23411	0.011497	GRMZM2G144744	GRMZM2G144744_T03	GRMZM2G144744_P03	grmzm2g144744_t03|pacid:20862401	weakly similar to ( 176) DWRF8_MAIZE DELLA protein DWARF8 (Protein dwarf-8) - Zea mays (Maize)very weakly similar to (90.9) loc_os03g49990 12003.m09996 protein DELLA protein SLR1, putative, expressed no original description	AT2G01570.1	RGA,RGA1	GRAS family transcription factor family protein	LOC_Os03g49990.1	GRAS family transcription factor domain containing protein, expressed	0	'17.6.3'	'hormone metabolism.gibberelin.induced-regulated-responsive-activated'
298	GRMZM2G015419_T03	2.28944	0.015879	GRMZM2G015419	GRMZM2G015419_T03	GRMZM2G015419_P03	grmzm2g015419_t03|pacid:20858403	moderately similar to ( 229) AT3G45140 | Symbols: LOX2, ATLOX2 | LOX2 (LIPOXYGENASE 2); lipoxygenase | chr3:16525437-16529233 FORWARDmoderately similar to ( 410) LOX23_HORVU Lipoxygenase 2.3, chloroplast precursor (EC 1.13.11.12) (LOX2:Hv:3) - Hordeum vulgare (Barley)moderately similar to ( 411) loc_os02g10120 12002.m06309 protein lipoxygenase 2.3, chloroplast precursor, putative, expressedLipoxy…	AT3G45140.1	ATLOX2,LOX2	lipoxygenase 2	LOC_Os02g10120.1	lipoxygenase, putative, expressed	GO:0016702,GO:0046872,GO:0055114,GO:0005515	'17.7.1.2'	'hormone metabolism.jasmonate.synthesis-degradation.lipoxygenase'
299	GRMZM2G015419_T05	2.56728	0.013501	GRMZM2G015419	GRMZM2G015419_T05	GRMZM2G015419_P05	grmzm2g015419_t05|pacid:20858402	highly similar to ( 894) AT3G45140 | Symbols: LOX2, ATLOX2 | LOX2 (LIPOXYGENASE 2); lipoxygenase | chr3:16525437-16529233 FORWARDnearly identical (1229) LOX23_HORVU Lipoxygenase 2.3, chloroplast precursor (EC 1.13.11.12) (LOX2:Hv:3) - Hordeum vulgare (Barley)nearly identical (1226) loc_os02g10120 12002.m06309 protein lipoxygenase 2.3, chloroplast precursor, putative, expressedLipoxygenase PLAT_LH…	AT3G45140.1	ATLOX2,LOX2	lipoxygenase 2	LOC_Os02g10120.1	lipoxygenase, putative, expressed	GO:0016702,GO:0046872,GO:0055114,GO:0005515	'17.7.1.2'	'hormone metabolism.jasmonate.synthesis-degradation.lipoxygenase'
300	GRMZM2G106748_T01	3.81454	0.001847	GRMZM2G106748	GRMZM2G106748_T01	GRMZM2G106748_P01	grmzm2g106748_t01|pacid:20829499	highly similar to ( 737) AT3G22400 | Symbols: LOX5 | LOX5; electron carrier/ iron ion binding / lipoxygenase/ metal ion binding / oxidoreductase, acting on single donors with incorporation of molecular oxygen, incorporation of two atoms of oxygen | chr3:7927011-7931167 FORWARDhighly similar to ( 755) LOX1_SOLTU Lipoxygenase 1 (EC 1.13.11.12) - Solanum tuberosum (Potato)nearly identical (1249) loc…	AT3G22400.1	LOX5	PLAT/LH2 domain-containing lipoxygenase family protein	LOC_Os05g23880.1	lipoxygenase, putative, expressed	GO:0016702,GO:0046872,GO:0055114,GO:0005515	'17.7.1.2'	'hormone metabolism.jasmonate.synthesis-degradation.lipoxygenase'
301	GRMZM2G156712_T01	3.26819	0.044222	GRMZM2G156712	GRMZM2G156712_T01	GRMZM2G156712_P01	grmzm2g156712_t01|pacid:20821428	highly similar to ( 503) AT1G76680 | Symbols: OPR1, ATOPR1 | OPR1; 12-oxophytodienoate reductase | chr1:28776982-28778271 FORWARDhighly similar to ( 608) loc_os06g11290 12006.m05846 protein 12-oxophytodienoate reductase 2, putative, expressedOYE_like_FMN PRK10605 NemA Oxidored_FMN OYE_like_FMN_family OYE_YqiM_FMN OYE_like_4_FMN OYE_like_5_FMN OYE_like_3_FMN PRK08255 DCR_FMN OYE_like_2_FMN ER_like…	AT1G76680.1	ATOPR1,OPR1	12-oxophytodienoate reductase 1	LOC_Os06g11290.1	12-oxophytodienoate reductase, putative, expressed	GO:0010181,GO:0016491,GO:0055114	'17.7.1.5'	'hormone metabolism.jasmonate.synthesis-degradation.12-Oxo-PDA-reductase'
302	GRMZM2G074097_T01	2.57003	0.003292	GRMZM2G074097	GRMZM2G074097_T01	GRMZM2G074097_P01	grmzm2g074097_t01|pacid:20830413	moderately similar to ( 450) AT5G54770 | Symbols: THI1, TZ, THI4 | THI1; protein homodimerization | chr5:22246634-22247891 FORWARDhighly similar to ( 598) THI42_MAIZE Thiazole biosynthetic enzyme 1-2, chloroplast precursor - Zea mays (Maize)highly similar to ( 511) loc_os07g34570 12007.m28985 protein thiazole biosynthetic enzyme 1-1, chloroplast precursor, putative, expressedThi4 THI4 PRK04176 no…	AT5G54770.1	THI1,THI4,TZ	thiazole biosynthetic enzyme, chloroplast (ARA6) (THI1) (THI4)	LOC_Os07g34570.1	FAD dependent oxidoreductase domain containing protein, expressed	0	'18.2'	'Co-factor and vitamine metabolism.thiamine'
303	GRMZM5G889705_T01	-3.73298	0.00545	GRMZM5G889705	GRMZM5G889705_T01	GRMZM5G889705_P01	grmzm5g889705_t01|pacid:20872064	weakly similar to ( 119) AT2G20860 | Symbols: LIP1 | LIP1 (LIPOIC ACID SYNTHASE 1); lipoic acid synthase | chr2:8979636-8980983 FORWARDweakly similar to ( 120) loc_os04g38330 12004.m08823 protein lipoic acid synthetase, mitochondrial precursor, putative, expressedPRK05481 PRK12928 LipA no original description	AT2G20860.1	LIP1	lipoic acid synthase 1	LOC_Os04g38330.1	radical SAM enzyme, putative, expressed	0	'18.11'	'Co-factor and vitamine metabolism.lipoic acid'
304	GRMZM2G441444_T02	3.42879	0.005794	GRMZM2G441444	GRMZM2G441444_T02	GRMZM2G441444_P02	grmzm2g441444_t02|pacid:20826813	very weakly similar to (93.2) AT4G01690 | Symbols: PPOX, HEMG1, PPO1 | PPOX; protoporphyrinogen oxidase | chr4:729929-732309 FORWARDvery weakly similar to (95.9) PPOC_TOBAC Protoporphyrinogen oxidase, chloroplast precursor (EC 1.3.3.4) (PPO I) (Protoporphyrinogen IX oxidase isozyme I) (PPX I) - Nicotiana tabacum (Common tobacco)very weakly similar to ( 100) loc_os01g18320 12001.m08374 protein pro…	AT4G01690.2	HEMG1,PPO1,PPOX	Flavin containing amine oxidoreductase family	LOC_Os01g18320.1	protoporphyrinogen oxidase, chloroplast precursor, putative, expressed	GO:0016491,GO:0055114	'19.9'	'tetrapyrrole synthesis.protoporphyrin IX oxidase'
305	GRMZM2G067713_T01	-3.53469	0.002366	GRMZM2G067713	GRMZM2G067713_T01	GRMZM2G067713_P01	grmzm2g067713_t01|pacid:20843686	moderately similar to ( 406) loc_os04g02520 12004.m05564 protein Leucine Rich Repeat family protein no original description	AT4G26090.1	RPS2	NB-ARC domain-containing disease resistance protein	LOC_Os04g02520.1	Leucine Rich Repeat family protein, expressed	0	'20.1'	'stress.biotic'
306	GRMZM2G080547_T01	-2.79517	0.016393	GRMZM2G080547	GRMZM2G080547_T01	GRMZM2G080547_P01	grmzm2g080547_t01|pacid:20835956	moderately similar to ( 343) AT5G24090 | Symbols: | acidic endochitinase (CHIB1) | chr5:8143805-8145153 REVERSEmoderately similar to ( 356) CHIA_TOBAC Acidic endochitinase precursor (EC 3.2.1.14) - Nicotiana tabacum (Common tobacco)moderately similar to ( 460) loc_os07g19040 12007.m06343 protein acidic endochitinase precursor, putativeGlyco_hydro_18 no original description	AT5G24090.1	ATCHIA,CHIA	chitinase A	LOC_Os07g19040.1	glycosyl hydrolase, putative, expressed	GO:0004553,GO:0005975	'20.1'	'stress.biotic'
307	GRMZM2G069382_T01	-2.77148	0.006364	GRMZM2G069382	GRMZM2G069382_T01	GRMZM2G069382_P01	grmzm2g069382_t01|pacid:20871955	moderately similar to ( 219) AT3G14470 | Symbols: | disease resistance protein (NBS-LRR class), putative | chr3:4857940-4861104 FORWARDhighly similar to ( 819) loc_os01g57340 12001.m11885 protein rp1-like protein, putative, expressedNB-ARC no original description	AT3G14470.1	0	NB-ARC domain-containing disease resistance protein	LOC_Os01g57340.1	rp1, putative, expressed	GO:0043531	'20.1'	'stress.biotic'
308	GRMZM2G312226_T01	-2.64242	0.006198	GRMZM2G312226	GRMZM2G312226_T01	GRMZM2G312226_P01	grmzm2g312226_t01|pacid:20868633	no original description	AT1G02360.1	0	Chitinase family protein	LOC_Os10g39730.1	expressed protein	GO:0004568,GO:0006032,GO:0016998	'20.1'	'stress.biotic'
309	GRMZM2G472278_T01	-2.56691	0.008534	GRMZM2G472278	GRMZM2G472278_T01	GRMZM2G472278_P01	grmzm2g472278_t01|pacid:20867989	very weakly similar to (86.3) loc_os03g52920 12003.m10266 protein expressed protein no original description	AT5G42655.1	0	Disease resistance-responsive (dirigent-like protein) family protein	LOC_Os03g52920.1	expressed protein	0	'20.1'	'stress.biotic'
310	GRMZM2G052175_T01	-2.44368	0.007807	GRMZM2G052175	GRMZM2G052175_T01	GRMZM2G052175_P01	grmzm2g052175_t01|pacid:20843325	moderately similar to ( 246) AT3G54420 | Symbols: ATEP3, ATCHITIV, CHIV | ATEP3; chitinase | chr3:20145935-20147034 FORWARDmoderately similar to ( 278) CHIA_MAIZE Endochitinase A precursor (EC 3.2.1.14) (Seed chitinase A) - Zea mays (Maize)moderately similar to ( 293) loc_os04g41620 12004.m09138 protein endochitinase A precursor, putative, expressedchitinase_glyco_hydro_19 Glyco_hydro_19 no origi…	AT3G54420.1	ATCHITIV,ATEP3,CHIV,EP3	homolog of carrot EP3-3 chitinase	LOC_Os04g41620.1	CHIT2 - Chitinase family protein precursor, expressed	GO:0004568,GO:0006032,GO:0016998	'20.1'	'stress.biotic'
311	GRMZM2G143769_T01	-2.32971	0.009506	GRMZM2G143769	GRMZM2G143769_T01	GRMZM2G143769_P01	grmzm2g143769_t01|pacid:20874640	weakly similar to ( 179) AT3G14460 | Symbols: | disease resistance protein (NBS-LRR class), putative | chr3:4851990-4856264 REVERSEmoderately similar to ( 447) loc_os01g57270 12001.m150739 protein disease resistance RPP13-like protein 1, putative, expressed no original description	AT3G14460.1	0	LRR and NB-ARC domains-containing disease resistance protein	LOC_Os01g57270.1	disease resistance RPP13-like protein 1, putative, expressed	GO:0043531	'20.1'	'stress.biotic'
312	GRMZM2G051502_T02	-2.28249	0.03305	GRMZM2G051502	GRMZM2G051502_T02	GRMZM2G051502_P02	grmzm2g051502_t02|pacid:20856063	very weakly similar to (91.7) loc_os11g10550 12011.m05250 protein NBS-LRR disease resistance protein, putative, expressed no original description	AT3G46530.1	RPP13	NB-ARC domain-containing disease resistance protein	LOC_Os11g10770.1	disease resistance protein RGA3, putative, expressed	0	'20.1'	'stress.biotic'
313	GRMZM2G083246_T01	-2.19077	0.005702	GRMZM2G083246	GRMZM2G083246_T01	GRMZM2G083246_P01	grmzm2g083246_t01|pacid:20873557	weakly similar to ( 121) AT3G14460 | Symbols: | disease resistance protein (NBS-LRR class), putative | chr3:4851990-4856264 REVERSEhighly similar to ( 673) loc_os01g57340 12001.m11885 protein rp1-like protein, putative, expressed no original description	AT3G14460.1	0	LRR and NB-ARC domains-containing disease resistance protein	LOC_Os01g57310.1	rp1, putative, expressed	0	'20.1'	'stress.biotic'
314	GRMZM2G065692_T01	-2.07737	0.007465	GRMZM2G065692	GRMZM2G065692_T01	GRMZM2G065692_P01	grmzm2g065692_t01|pacid:20842095	moderately similar to ( 227) AT3G07040 | Symbols: RPM1, RPS3 | RPM1 (RESISTANCE TO P. SYRINGAE PV MACULICOLA 1); nucleotide binding / protein binding | chr3:2226244-2229024 REVERSEhighly similar to ( 809) loc_os11g37870 12011.m07633 protein stripe rust resistance protein Yr10, putative, expressedNB-ARC no original description	AT3G07040.1	RPM1,RPS3	NB-ARC domain-containing disease resistance protein	LOC_Os11g37870.1	stripe rust resistance protein Yr10, putative, expressed	GO:0043531,GO:0006355,GO:0005634	'20.1'	'stress.biotic'
315	GRMZM2G112524_T01	-2.02537	0.022842	GRMZM2G112524	GRMZM2G112524_T01	GRMZM2G112524_P01	grmzm2g112524_t01|pacid:20862632	weakly similar to ( 111) PR1_ASPOF Pathogenesis-related protein 1 (AOPR1) - Asparagus officinalis (Garden asparagus)weakly similar to ( 168) loc_os03g18850 12003.m07305 protein pathogenesis-related protein 1, putative, expressed no original description	0	0	0	LOC_Os03g18850.1	pathogenesis-related Bet v I family protein, putative, expressed	GO:0006952,GO:0009607	'20.1'	'stress.biotic'
316	GRMZM2G454556_T01	-2.00833	0.023635	GRMZM2G454556	GRMZM2G454556_T01	GRMZM2G454556_P01	grmzm2g454556_t01|pacid:20824147	weakly similar to ( 176) AT3G04720 | Symbols: PR4, HEL, PR-4 | PR4 (PATHOGENESIS-RELATED 4); chitin binding | chr3:1285691-1286531 REVERSEweakly similar to ( 177) WHW2_WHEAT Wheatwin-2 precursor (Pathogenesis-related protein 4b) - Triticum aestivum (Wheat)moderately similar to ( 203) loc_os11g37970 12011.m07644 protein win1 precursor, putative, expressedBarwin no original description	AT3G04720.1	HEL,PR-4,PR4	pathogenesis-related 4	LOC_Os11g37970.1	WIP5 - Wound-induced protein precursor, expressed	GO:0042742,GO:0050832	'20.1'	'stress.biotic'
317	GRMZM2G153208_T01	-2.00237	0.009412	GRMZM2G153208	GRMZM2G153208_T01	GRMZM2G153208_P01	grmzm2g153208_t01|pacid:20867593	moderately similar to ( 251) AT2G15220 | Symbols: | secretory protein, putative | chr2:6608689-6609366 FORWARDmoderately similar to ( 273) loc_os10g34910 12010.m06315 protein secretory protein, putativeBSP no original description	AT2G15220.1	0	Plant basic secretory protein (BSP) family protein	LOC_Os10g34910.1	secretory protein, putative, expressed	0	'20.1'	'stress.biotic'
318	GRMZM2G159110_T01	2.06336	0.043189	GRMZM2G159110	GRMZM2G159110_T01	GRMZM2G159110_P01	grmzm2g159110_t01|pacid:20870820	moderately similar to ( 278) AT4G38670 | Symbols: | pathogenesis-related thaumatin family protein | chr4:18069856-18071227 REVERSEweakly similar to ( 197) TLP1_PRUPE Thaumatin-like protein 1 precursor (PpAZ44) - Prunus persica (Peach)moderately similar to ( 340) loc_os03g14050 12003.m34813 protein thaumatin-like protein 1 precursor, putative, expressedTHN Thaumatin no original description	AT4G38670.1	0	Pathogenesis-related thaumatin superfamily protein	LOC_Os03g14050.1	thaumatin-like protein 1 precursor, putative, expressed	0	'20.1'	'stress.biotic'
319	GRMZM2G038846_T04	2.09224	0.03742	GRMZM2G038846	GRMZM2G038846_T04	GRMZM2G038846_P04	grmzm2g038846_t04|pacid:20872464	very weakly similar to (87.8) AT1G19320 | Symbols: | pathogenesis-related thaumatin family protein | chr1:6679327-6680178 FORWARDvery weakly similar to (90.9) TP1A_MALDO Thaumatin-like protein 1a precursor (Allergen Mal d 2) (Mdtl1) (Pathogenesis-related protein 5a) (PR-5a) - Malus domestica (Apple) (Malus sylvestris)very weakly similar to (82.4) loc_os06g47600 12006.m09286 protein thaumatin-like…	AT1G19320.1	0	Pathogenesis-related thaumatin superfamily protein	LOC_Os10g05660.1	thaumatin, putative, expressed	0	'20.1'	'stress.biotic'
320	GRMZM2G032160_T01	2.10502	0.012582	GRMZM2G032160	GRMZM2G032160_T01	GRMZM2G032160_P01	grmzm2g032160_t01|pacid:20831999	highly similar to ( 737) AT5G15870 | Symbols: | glycosyl hydrolase family 81 protein | chr5:5182641-5184878 REVERSEnearly identical (1076) loc_os09g21210 12009.m05328 protein beta-glucan elicitor receptor, putative, expressedGlyco_hydro_81 ACF2 no original description	AT5G15870.1	0	glycosyl hydrolase family 81 protein	LOC_Os09g21210.1	beta-glucan-binding protein 4, putative, expressed	GO:0052861,GO:0052862,GO:0016998	'20.1'	'stress.biotic'
321	GRMZM2G159110_T02	2.23727	0.016507	GRMZM2G159110	GRMZM2G159110_T02	GRMZM2G159110_P02	grmzm2g159110_t02|pacid:20870821	weakly similar to ( 181) AT4G38670 | Symbols: | pathogenesis-related thaumatin family protein | chr4:18069856-18071227 REVERSEweakly similar to ( 119) TLP1_PRUPE Thaumatin-like protein 1 precursor (PpAZ44) - Prunus persica (Peach)moderately similar to ( 223) loc_os03g14050 12003.m34813 protein thaumatin-like protein 1 precursor, putative, expressedTHN Thaumatin no original description	AT4G38670.1	0	Pathogenesis-related thaumatin superfamily protein	LOC_Os03g14050.1	thaumatin-like protein 1 precursor, putative, expressed	0	'20.1'	'stress.biotic'
322	GRMZM5G825192_T01	2.41352	0.042303	GRMZM5G825192	GRMZM5G825192_T01	GRMZM5G825192_P01	grmzm5g825192_t01|pacid:20835610	weakly similar to ( 132) AT3G50950 | Symbols: | disease resistance protein (CC-NBS-LRR class), putative | chr3:18936127-18938685 FORWARDmoderately similar to ( 374) loc_os09g15850 12009.m04846 protein Leucine Rich Repeat family protein, expressedNB-ARC no original description	AT3G14470.1	0	NB-ARC domain-containing disease resistance protein	LOC_Os09g15850.1	Leucine Rich Repeat family protein, expressed	GO:0043531	'20.1'	'stress.biotic'
323	GRMZM2G167101_T01	2.93696	0.010355	GRMZM2G167101	GRMZM2G167101_T01	GRMZM2G167101_P01	grmzm2g167101_t01|pacid:20867338	weakly similar to ( 114) AT2G02180 | Symbols: TOM3 | TOM3; protein binding | chr2:560976-562961 FORWARDweakly similar to ( 120) loc_os10g39220 12010.m06692 protein tobamovirus multiplication 3, putative, expressedDUF1084 no original description	AT1G14530.1	THH1	Protein of unknown function (DUF1084)	LOC_Os10g39220.1	tobamovirus multiplication protein, putative, expressed	0	'20.1'	'stress.biotic'
324	GRMZM2G427713_T01	3.11969	0.001688	GRMZM2G427713	GRMZM2G427713_T01	GRMZM2G427713_P01	grmzm2g427713_t01|pacid:20830627	weakly similar to ( 161) loc_os12g10180 12012.m05000 protein NBS-LRR type disease resistance protein Rps1-k-2, putative, expressed no original description	0	0	0	LOC_Os12g10180.1	NBS-LRR type disease resistance protein Rps1-k-2, putative, expressed	0	'20.1'	'stress.biotic'
325	GRMZM2G044591_T02	3.51635	0.013273	GRMZM2G044591	GRMZM2G044591_T02	GRMZM2G044591_P02	grmzm2g044591_t02|pacid:20849723	moderately similar to ( 220) AT5G64550 | Symbols: | loricrin-related | chr5:25801794-25803698 REVERSEmoderately similar to ( 256) loc_os01g43370 12001.m43100 protein expressed protein no original description	AT1G64140.1	0	0	LOC_Os01g43370.1	CPuORF17 - conserved peptide uORF-containing transcript, expressed	0	'20.1'	'stress.biotic'
326	GRMZM2G044591_T01	3.66897	0.031549	GRMZM2G044591	GRMZM2G044591_T01	GRMZM2G044591_P01	grmzm2g044591_t01|pacid:20849722	moderately similar to ( 350) AT1G64140 | Symbols: | FUNCTIONS IN: molecular_function unknown; INVOLVED IN: biological_process unknown; EXPRESSED IN: sperm cell, male gametophyte, pollen tube; EXPRESSED DURING: L mature pollen stage, M germinated pollen stage; BEST Arabidopsis thaliana protein match is: loricrin-related (TAIR:AT5G64550.1); Has 2298 Blast hits to 1429 proteins in 121 species: Archa…	AT1G64140.1	0	0	LOC_Os01g43370.1	CPuORF17 - conserved peptide uORF-containing transcript, expressed	0	'20.1'	'stress.biotic'
327	GRMZM2G154449_T01	5.66293	0.014902	GRMZM2G154449	GRMZM2G154449_T01	GRMZM2G154449_P01	grmzm2g154449_t01|pacid:20832136	moderately similar to ( 272) AT4G24180 | Symbols: | FUNCTIONS IN: molecular_function unknown; INVOLVED IN: response to other organism; LOCATED IN: endomembrane system; CONTAINS InterPro DOMAIN/s: Thaumatin, pathogenesis-related (InterPro:IPR001938); BEST Arabidopsis thaliana protein match is: thaumatin, putative (TAIR:AT4G38660.2); Has 1060 Blast hits to 1045 proteins in 143 species: Archae - 0; …	AT4G38660.1	0	Pathogenesis-related thaumatin superfamily protein	LOC_Os09g36580.1	thaumatin, putative, expressed	0	'20.1'	'stress.biotic'
328	GRMZM2G401179_T01	-2.9618	0.002464	GRMZM2G401179	GRMZM2G401179_T01	GRMZM2G401179_P01	grmzm2g401179_t01|pacid:20827840	highly similar to ( 950) AT5G60010 | Symbols: | FAD binding / calcium ion binding / electron carrier/ iron ion binding / oxidoreductase/ oxidoreductase, acting on NADH or NADPH, with oxygen as acceptor / peroxidase/ superoxide-generating NADPH oxidase | chr5:24160456-24164755 FORWARDnearly identical (1394) loc_os05g38980 12005.m08077 protein ATRBOH F F, putative, expressedNAD_binding_6 NADPH_Ox F…	AT5G60010.1	0	ferric reductase-like transmembrane component family protein	LOC_Os05g38980.1	respiratory burst oxidase, putative, expressed	GO:0016491,GO:0055114,GO:0004601,GO:0050664	'20.1.1'	'stress.biotic.respiratory burst'
329	GRMZM2G169201_T02	-2.17769	0.01218	GRMZM2G169201	GRMZM2G169201_T02	GRMZM2G169201_P02	grmzm2g169201_t02|pacid:20835258	moderately similar to ( 311) AT1G64060 | Symbols: ATRBOH F, ATRBOHF, RBOHAP108, RBOHF | ATRBOH F (ARABIDOPSIS THALIANA RESPIRATORY BURST OXIDASE PROTEIN F); NAD(P)H oxidase | chr1:23770266-23776317 FORWARDmoderately similar to ( 459) loc_os09g26660 12009.m05818 protein calcium ion binding protein, putative, expressedFAD_binding_8 no original description	AT1G64060.1	ATRBOH F,ATRBOHF,RBOH F,RBOHAP108,RBOHF	respiratory burst oxidase protein F	LOC_Os09g26660.1	ferric reductase, putative, expressed	GO:0016491,GO:0055114	'20.1.1'	'stress.biotic.respiratory burst'
330	GRMZM2G147966_T01	2.37584	0.043859	GRMZM2G147966	GRMZM2G147966_T01	GRMZM2G147966_P01	grmzm2g147966_t01|pacid:20833653	moderately similar to ( 283) AT1G19230 | Symbols: | respiratory burst oxidase protein E (RbohE) / NADPH oxidase | chr1:6644189-6649149 FORWARDmoderately similar to ( 457) loc_os05g45210 12005.m27926 protein respiratory burst oxidase, putative, expressedNADPH_Ox Ferric_reduct no original description	AT1G19230.1	0	Riboflavin synthase-like superfamily protein	LOC_Os09g26660.1	ferric reductase, putative, expressed	GO:0004601,GO:0050664,GO:0055114	'20.1.1'	'stress.biotic.respiratory burst'
331	AC206350_3_FGT005	2.26268	0.017179	AC206350.3_FG005	AC206350.3_FGT005	AC206350.3_FGP005	ac206350.3_fgt005|pacid:20828734	weakly similar to ( 176) AT2G28670 | Symbols: | disease resistance-responsive family protein / fibroin-related | chr2:12300380-12301060 REVERSEmoderately similar to ( 303) loc_os01g06250 12001.m07255 protein dirigent-like proteinDirigent no original description	AT1G07730.2	0	Disease resistance-responsive (dirigent-like protein) family protein	LOC_Os01g06250.1	dirigent, putative, expressed	0	'20.1.7'	'stress.biotic.PR-proteins'
332	GRMZM2G415390_T01	2.80132	0.021421	GRMZM2G415390	GRMZM2G415390_T01	GRMZM2G415390_P01	grmzm2g415390_t01|pacid:20864071	moderately similar to ( 280) AT3G24020 | Symbols: | disease resistance-responsive family protein | chr3:8678827-8679558 FORWARDmoderately similar to ( 340) loc_os03g05030 12003.m06028 protein dirigent-like protein, expressedDirigent no original description	AT4G13580.1	0	Disease resistance-responsive (dirigent-like protein) family protein	LOC_Os03g05030.1	dirigent, putative, expressed	0	'20.1.7'	'stress.biotic.PR-proteins'
333	GRMZM2G137469_T01	-2.58318	0.002464	GRMZM2G137469	GRMZM2G137469_T01	GRMZM2G137469_P01	grmzm2g137469_t01|pacid:20864500	weakly similar to ( 150) AT1G16560 | Symbols: | Per1-like family protein | chr1:5669234-5670343 FORWARDmoderately similar to ( 202) loc_os10g38030 12010.m06585 protein per1-like family protein, expressedPer1 no original description	AT1G16560.4	0	Per1-like family protein	LOC_Os10g38030.1	per1-like family protein, putative, expressed	0	'20.2'	'stress.abiotic'
334	GRMZM2G110574_T01	-3.37767	0.002383	GRMZM2G110574	GRMZM2G110574_T01	GRMZM2G110574_P01	grmzm2g110574_t01|pacid:20870505	moderately similar to ( 233) AT4G24190 | Symbols: SHD | SHD (SHEPHERD); ATP binding / unfolded protein binding | chr4:12551902-12555851 REVERSEmoderately similar to ( 252) ENPL_HORVU Endoplasmin homolog precursor (GRP94 homolog) - Hordeum vulgare (Barley)moderately similar to ( 255) loc_os06g50300 12006.m31934 protein endoplasmin homolog precursor, putative, expressedPRK05218 HtpG no original des…	AT4G24190.2	AtHsp90-7,AtHsp90.7,HSP90.7,SHD	Chaperone protein htpG family protein	LOC_Os06g50300.1	heat shock protein, putative, expressed	GO:0016787,GO:0005524	'20.2.1'	'stress.abiotic.heat'
335	GRMZM2G134476_T01	-2.53004	0.003785	GRMZM2G134476	GRMZM2G134476_T01	GRMZM2G134476_P01	grmzm2g134476_t01|pacid:20836779	weakly similar to ( 131) AT1G56300 | Symbols: | DNAJ heat shock N-terminal domain-containing protein | chr1:21079022-21080168 REVERSEweakly similar to ( 150) loc_os03g18870 12003.m07307 protein chaperone protein dnaJ, putative, expressedDnaJ DnaJ no original description	AT1G56300.1	0	Chaperone DnaJ-domain superfamily protein	LOC_Os03g18870.1	heat shock protein DnaJ, putative, expressed	0	'20.2.1'	'stress.abiotic.heat'
336	GRMZM2G088440_T01	-2.39778	0.007953	GRMZM2G088440	GRMZM2G088440_T01	GRMZM2G088440_P01	grmzm2g088440_t01|pacid:20847680	weakly similar to ( 154) AT3G12170 | Symbols: | DNAJ heat shock N-terminal domain-containing protein | chr3:3881021-3882655 FORWARDweakly similar to ( 198) loc_os02g10220 12002.m33598 protein chaperone protein dnaJ 6, putative, expressedDnaJ no original description	AT3G12170.1	0	Chaperone DnaJ-domain superfamily protein	LOC_Os02g10220.1	heat shock protein DnaJ, putative, expressed	0	'20.2.1'	'stress.abiotic.heat'
337	GRMZM2G421470_T01	-2.02435	0.006396	GRMZM2G421470	GRMZM2G421470_T01	GRMZM2G421470_P01	grmzm2g421470_t01|pacid:20835096	weakly similar to ( 117) AT1G16570 | Symbols: | glycosyl transferase family 1 protein | chr1:5670763-5673423 REVERSEmoderately similar to ( 316) loc_os06g36890 12006.m08224 protein glycosyl transferase, putative no original description	AT1G16570.2	0	UDP-Glycosyltransferase superfamily protein	LOC_Os03g08300.1	glycosyl transferase, group 1 domain containing protein, expressed	0	'20.2.1'	'stress.abiotic.heat'
338	GRMZM2G048611_T02	2.17464	0.038611	GRMZM2G048611	GRMZM2G048611_T02	GRMZM2G048611_P02	grmzm2g048611_t02|pacid:20853006	moderately similar to ( 317) AT3G57340 | Symbols: | DNAJ heat shock N-terminal domain-containing protein | chr3:21219175-21220278 FORWARDhighly similar to ( 517) loc_os01g37560 12001.m150629 protein chaperone protein dnaJ 49, putative, expressedDnaJ DUF1977 DnaJ no original description	AT3G57340.1	0	Heat shock protein DnaJ, N-terminal with domain of unknown function (DUF1977)	LOC_Os01g37560.1	chaperone protein dnaJ 49, putative, expressed	0	'20.2.1'	'stress.abiotic.heat'
339	GRMZM2G010000_T04	3.53787	0.00318	GRMZM2G010000	GRMZM2G010000_T04	GRMZM2G010000_P04	grmzm2g010000_t04|pacid:20870669	weakly similar to ( 173) AT4G02100 | Symbols: | DNAJ heat shock N-terminal domain-containing protein | chr4:930228-932049 FORWARDmoderately similar to ( 270) loc_os03g19200 12003.m07337 protein heat shock protein binding protein, putative, expressed no original description	AT4G02100.1	0	Heat shock protein DnaJ with tetratricopeptide repeat	LOC_Os03g19200.1	DNAJ heat shock N-terminal domain-containing protein, putative, expressed	GO:0005515	'20.2.1'	'stress.abiotic.heat'
340	GRMZM2G367023_T01	4.98298	0.0049	GRMZM2G367023	GRMZM2G367023_T01	GRMZM2G367023_P01	grmzm2g367023_t01|pacid:20868147	moderately similar to ( 431) AT2G26890 | Symbols: GRV2, KAM2 | GRV2 (GRAVITROPISM DEFECTIVE 2); binding / heat shock protein binding | chr2:11462327-11472259 REVERSEhighly similar to ( 528) loc_os10g42439 12010.m06997 protein GRV2, putative, expressed no original description	AT2G26890.1	GRV2,KAM2	DNAJ heat shock N-terminal domain-containing protein	LOC_Os10g42439.1	heat shock protein DnaJ, putative, expressed	0	'20.2.1'	'stress.abiotic.heat'
341	GRMZM2G160113_T01	-2.15048	0.03009	GRMZM2G160113	GRMZM2G160113_T01	GRMZM2G160113_P01	grmzm2g160113_t01|pacid:20830323	moderately similar to ( 206) loc_os01g27190 12001.m09170 protein SRC2, putative, expressed no original description	AT1G09070.1	(AT)SRC2,SRC2	soybean gene regulated by cold-2	LOC_Os01g27190.1	C2 domain containing protein, putative, expressed	GO:0005515	'20.2.2'	'stress.abiotic.cold'
342	GRMZM2G425004_T01	2.31972	0.012544	GRMZM2G425004	GRMZM2G425004_T01	GRMZM2G425004_P01	grmzm2g425004_t01|pacid:20827381	very weakly similar to (91.7) AT3G16510 | Symbols: | C2 domain-containing protein | chr3:5617112-5618194 REVERSEmoderately similar to ( 203) loc_os01g70790 12001.m43370 protein src2-like protein, putative, expressed no original description	AT1G09070.1	(AT)SRC2,SRC2	soybean gene regulated by cold-2	LOC_Os01g70790.1	SRC2 protein, putative, expressed	GO:0005515	'20.2.2'	'stress.abiotic.cold'
343	GRMZM2G045675_T01	-2.32949	0.011031	GRMZM2G045675	GRMZM2G045675_T01	GRMZM2G045675_P01	grmzm2g045675_t01|pacid:20876984	weakly similar to ( 180) AT2G45750 | Symbols: | dehydration-responsive family protein | chr2:18842655-18845343 FORWARDmoderately similar to ( 273) loc_os04g48230 12004.m35188 protein ankyrin protein kinase-like, putative, expressedDUF248 no original description	AT4G00750.1	0	S-adenosyl-L-methionine-dependent methyltransferases superfamily protein	LOC_Os04g48230.1	dehydration response related protein, putative, expressed	GO:0008168	'20.2.3'	'stress.abiotic.drought/salt'
344	GRMZM2G358139_T01	-2.2356	0.009355	GRMZM2G358139	GRMZM2G358139_T01	GRMZM2G358139_P01	grmzm2g358139_t01|pacid:20848852	moderately similar to ( 253) AT2G40280 | Symbols: | dehydration-responsive family protein | chr2:16825707-16828300 REVERSEmoderately similar to ( 365) loc_os05g39520 12005.m08130 protein ankyrin-like protein, putative, expressedDUF248 no original description	AT3G51070.1	0	S-adenosyl-L-methionine-dependent methyltransferases superfamily protein	LOC_Os05g39520.1	methyltransferase, putative, expressed	GO:0008168	'20.2.3'	'stress.abiotic.drought/salt'
345	GRMZM2G070392_T01	-2.23092	0.011316	GRMZM2G070392	GRMZM2G070392_T01	GRMZM2G070392_P01	grmzm2g070392_t01|pacid:20863222	weakly similar to ( 129) AT3G27090 | Symbols: | FUNCTIONS IN: molecular_function unknown; INVOLVED IN: biological_process unknown; LOCATED IN: cellular_component unknown; EXPRESSED IN: 24 plant structures; EXPRESSED DURING: 15 growth stages; CONTAINS InterPro DOMAIN/s: Development and cell death domain (InterPro:IPR013989), Kelch related (InterPro:IPR013089); BEST Arabidopsis thaliana protein mat…	AT3G27090.1	0	DCD (Development and Cell Death) domain protein	LOC_Os05g41930.1	N-rich protein, putative, expressed	GO:0016780,GO:0008654,GO:0016020	'20.2.4'	'stress.abiotic.touch/wounding'
346	GRMZM2G148892_T01	-2.17367	0.00675	GRMZM2G148892	GRMZM2G148892_T01	GRMZM2G148892_P01	grmzm2g148892_t01|pacid:20833359	moderately similar to ( 201) AT1G19660 | Symbols: | wound-responsive family protein | chr1:6800361-6802240 REVERSEmoderately similar to ( 335) loc_os08g26870 12008.m080140 protein wound responsive protein, putative, expressed no original description	AT1G19660.1	0	Wound-responsive family protein	LOC_Os08g26870.2	wound responsive protein, putative, expressed	GO:0004518	'20.2.4'	'stress.abiotic.touch/wounding'
347	GRMZM2G030772_T01	-2.89544	0.003004	GRMZM2G030772	GRMZM2G030772_T01	GRMZM2G030772_P01	grmzm2g030772_t01|pacid:20855862	moderately similar to ( 245) AT5G39110 | Symbols: | germin-like protein, putative | chr5:15657802-15658584 REVERSEmoderately similar to ( 226) GLP1_MESCR Germin-like protein precursor - Mesembryanthemum crystallinum (Common ice plant)moderately similar to ( 355) loc_os12g05860 12012.m04577 protein germin-like protein subfamily 1 member 8 precursor, putative, expressedCupin_1 no original descripti…	AT5G39110.1	0	RmlC-like cupins superfamily protein	LOC_Os12g05860.1	Cupin domain containing protein, expressed	GO:0045735	'20.2.99'	'stress.abiotic.unspecified'
348	GRMZM2G166218_T02	-2.61134	0.023615	GRMZM2G166218	GRMZM2G166218_T02	GRMZM2G166218_P02	grmzm2g166218_t02|pacid:20860855	very weakly similar to (90.9) loc_os10g13850 12010.m04638 protein expressed protein no original description	AT5G15780.1	0	Pollen Ole e 1 allergen and extensin family protein	LOC_Os10g13850.1	POEI17 - Pollen Ole e I allergen and extensin family protein precursor, expressed	0	'20.2.99'	'stress.abiotic.unspecified'
349	GRMZM2G386138_T01	-2.57821	0.005657	GRMZM2G386138	GRMZM2G386138_T01	GRMZM2G386138_P01	grmzm2g386138_t01|pacid:20844851	weakly similar to ( 106) AT1G02335 | Symbols: GL22 | GL22 (GERMIN-LIKE PROTEIN SUBFAMILY 2 MEMBER 2 PRECURSOR.); manganese ion binding / nutrient reservoir | chr1:463979-464876 REVERSEweakly similar to ( 112) NEC1_NICPL Nectarin-1 precursor (EC 1.15.1.1) (Superoxide dismutase [Mn]) - Nicotiana plumbaginifolia (Leadwort-leaved tobacco)moderately similar to ( 201) loc_os09g39530 12009.m06891 protei…	AT1G02335.1	GL22	germin-like protein subfamily 2 member 2 precursor	LOC_Os09g39530.1	Cupin domain containing protein, expressed	GO:0045735	'20.2.99'	'stress.abiotic.unspecified'
350	GRMZM2G425638_T01	-2.23634	0.007319	GRMZM2G425638	GRMZM2G425638_T01	GRMZM2G425638_P01	grmzm2g425638_t01|pacid:20825343	weakly similar to ( 182) AT1G02335 | Symbols: GL22 | GL22 (GERMIN-LIKE PROTEIN SUBFAMILY 2 MEMBER 2 PRECURSOR.); manganese ion binding / nutrient reservoir | chr1:463979-464876 REVERSEweakly similar to ( 179) RHRE_PEA Rhicadhesin receptor precursor (Germin-like protein) - Pisum sativum (Garden pea)moderately similar to ( 291) loc_os01g50900 12001.m11271 protein germin-like protein subfamily T mem…	AT1G02335.1	GL22	germin-like protein subfamily 2 member 2 precursor	LOC_Os01g50900.1	Cupin domain containing protein, expressed	GO:0045735	'20.2.99'	'stress.abiotic.unspecified'
351	GRMZM2G161097_T01	3.34855	0.001245	GRMZM2G161097	GRMZM2G161097_T01	GRMZM2G161097_P01	grmzm2g161097_t01|pacid:20833383	moderately similar to ( 243) AT3G62020 | Symbols: GLP10 | GLP10 (GERMIN-LIKE PROTEIN 10); manganese ion binding / nutrient reservoir | chr3:22971443-22972192 REVERSEmoderately similar to ( 227) NEC1_NICPL Nectarin-1 precursor (EC 1.15.1.1) (Superoxide dismutase [Mn]) - Nicotiana plumbaginifolia (Leadwort-leaved tobacco)moderately similar to ( 291) loc_os05g19670 12005.m06370 protein rhicadhesin r…	AT1G02335.1	GL22	germin-like protein subfamily 2 member 2 precursor	LOC_Os05g19670.1	Cupin domain containing protein, expressed	GO:0045735	'20.2.99'	'stress.abiotic.unspecified'
352	GRMZM2G420899_T01	-2.32654	0.002366	GRMZM2G420899	GRMZM2G420899_T01	GRMZM2G420899_P01	grmzm2g420899_t01|pacid:20853799	weakly similar to ( 107) loc_os11g38040 12011.m07651 protein expressed protein no original description	AT5G06430.1	0	Thioredoxin superfamily protein	LOC_Os11g38040.1	expressed protein	0	'21.1'	'redox.thioredoxin'
353	GRMZM2G358009_T01	-2.21372	0.040094	GRMZM2G358009	GRMZM2G358009_T01	GRMZM2G358009_P01	grmzm2g358009_t01|pacid:20828055	weakly similar to ( 140) AT3G15360 | Symbols: ATHM4, TRX-M4, ATM4 | TRX-M4 (ARABIDOPSIS THIOREDOXIN M-TYPE 4); enzyme activator | chr3:5188448-5189457 FORWARDweakly similar to ( 188) TRXM_MAIZE Thioredoxin M-type, chloroplast precursor (TRX-M) - Zea mays (Maize)weakly similar to ( 159) loc_os12g08730 12012.m04859 protein thioredoxin M-type, chloroplast precursor, putative, expressedThioredoxin TR…	AT3G15360.1	ATHM4,ATM4,TRX-M4	thioredoxin M-type 4	LOC_Os12g08730.1	thioredoxin, putative, expressed	GO:0045454	'21.1'	'redox.thioredoxin'
354	GRMZM2G128171_T01	-2.09504	0.007088	GRMZM2G128171	GRMZM2G128171_T01	GRMZM2G128171_P01	grmzm2g128171_t01|pacid:20831580	weakly similar to ( 196) AT2G47470 | Symbols: ATPDIL2-1, UNE5, MEE30, PDI11, ATPDI11 | UNE5 (UNFERTILIZED EMBRYO SAC 5); protein disulfide isomerase | chr2:19481503-19483683 FORWARDweakly similar to ( 197) PDIA6_MEDSA Probable protein disulfide-isomerase A6 precursor (EC 5.3.4.1) (P5) - Medicago sativa (Alfalfa)moderately similar to ( 224) loc_os01g23740 12001.m43001 protein OsPDIL2-2 - Oryza sat…	AT2G47470.1	ATPDI11,ATPDIL2-1,MEE30,PDI11,UNE5	thioredoxin family protein	LOC_Os01g23740.1	OsPDIL2-2 protein disulfide isomerase PDIL2-2, expressed	GO:0045454	'21.1'	'redox.thioredoxin'
355	GRMZM2G009157_T01	-2.05302	0.041935	GRMZM2G009157	GRMZM2G009157_T01	GRMZM2G009157_P01	grmzm2g009157_t01|pacid:20853264	very weakly similar to (99.0) PDI_MAIZE Protein disulfide-isomerase precursor (EC 5.3.4.1) (PDI) - Zea mays (Maize)very weakly similar to (93.6) loc_os10g24954 12010.m05448 protein ulp1 protease family, C-terminal catalytic domain containing protein no original description	AT1G21750.2	ATPDI5,ATPDIL1-1,PDI5,PDIL1-1	PDI-like 1-1	LOC_Os10g24954.1	ulp1 protease family, C-terminal catalytic domain containing protein, expressed	GO:0045454,GO:0008234,GO:0006508	'21.1'	'redox.thioredoxin'
356	GRMZM2G073628_T01	2.13646	0.018009	GRMZM2G073628	GRMZM2G073628_T01	GRMZM2G073628_P01	grmzm2g073628_t01|pacid:20863149	weakly similar to ( 162) AT1G07960 | Symbols: ATPDIL5-1 | ATPDIL5-1 (PDI-like 5-1) | chr1:2467681-2468831 FORWARDweakly similar to ( 186) loc_os03g17860 12003.m101304 protein OsPDIL5-1 - Oryza sativa protein disulfide isomerase, expressedPDI_a_ERp46 PDI_a_family PDI_a_ERp38 no original description	AT1G07960.1	ATPDIL5-1,PDIL5-1	PDI-like 5-1	LOC_Os03g17860.1	OsPDIL5-1 protein disulfide isomerase PDIL5-1, expressed	GO:0045454	'21.1'	'redox.thioredoxin'
357	GRMZM2G014076_T01	-4.69765	0.004862	GRMZM2G014076	GRMZM2G014076_T01	GRMZM2G014076_P01	grmzm2g014076_t01|pacid:20841237	moderately similar to ( 462) AT3G16110 | Symbols: ATPDIL1-6, ATPDI4, PDI4 | ATPDIL1-6 (PDI-LIKE 1-6); protein disulfide isomerase | chr3:5460955-5463666 REVERSEweakly similar to ( 143) PDI_MEDSA Protein disulfide-isomerase precursor (EC 5.3.4.1) (PDI) - Medicago sativa (Alfalfa)highly similar to ( 717) loc_os06g06790 12006.m05404 protein OsPDIL1-5 - Oryza sativa protein disulfide isomerase, expre…	AT3G16110.1	ATPDI4,ATPDIL1-6,PDI4,PDIL1-6	PDI-like 1-6	LOC_Os06g06790.1	OsPDIL1-5 protein disulfide isomerase PDIL1-5, expressed	GO:0045454	'21.1.1'	'redox.thioredoxin.PDIL'
358	GRMZM2G087759_T01	-3.41184	0.002088	GRMZM2G087759	GRMZM2G087759_T01	GRMZM2G087759_P01	grmzm2g087759_t01|pacid:20844205	weakly similar to ( 145) AT1G52260 | Symbols: ATPDIL1-5, ATPDI3, PDI3 | ATPDIL1-5 (PDI-LIKE 1-5); protein disulfide isomerase | chr1:19460694-19463346 FORWARDmoderately similar to ( 214) loc_os06g06790 12006.m05404 protein OsPDIL1-5 - Oryza sativa protein disulfide isomerase, expressed no original description	AT3G16110.1	ATPDI4,ATPDIL1-6,PDI4,PDIL1-6	PDI-like 1-6	LOC_Os06g06790.1	OsPDIL1-5 protein disulfide isomerase PDIL1-5, expressed	0	'21.1.1'	'redox.thioredoxin.PDIL'
359	GRMZM2G465689_T02	-2.60105	0.005127	GRMZM2G465689	GRMZM2G465689_T02	GRMZM2G465689_P02	grmzm2g465689_t02|pacid:20836537	weakly similar to ( 117) AT1G52260 | Symbols: ATPDIL1-5, ATPDI3, PDI3 | ATPDIL1-5 (PDI-LIKE 1-5); protein disulfide isomerase | chr1:19460694-19463346 FORWARDweakly similar to ( 182) loc_os03g56070 12003.m10518 protein expressed protein no original description	AT1G52260.1	ATPDI3,ATPDIL1-5,PDI3,PDIL1-5	PDI-like 1-5	LOC_Os03g56070.1	expressed protein	GO:0045454	'21.1.1'	'redox.thioredoxin.PDIL'
360	GRMZM2G152438_T05	-2.74052	0.009054	GRMZM2G152438	GRMZM2G152438_T05	GRMZM2G152438_P05	grmzm2g152438_t05|pacid:20846196	weakly similar to ( 127) AT5G09680 | Symbols: | cytochrome b5 domain-containing protein | chr5:2999362-3000185 REVERSEweakly similar to ( 171) loc_os07g12830 12007.m29108 protein cytoplasm protein, putative, expressed no original description	AT5G09680.1	RLF	reduced lateral root formation	LOC_Os07g12830.2	cytochrome b5-like Heme/Steroid binding domain containing protein, expressed	GO:0020037	'21.2'	'redox.ascorbate and glutathione'
361	GRMZM5G821787_T01	-2.28185	0.011214	GRMZM5G821787	GRMZM5G821787_T01	GRMZM5G821787_P01	grmzm5g821787_t01|pacid:20821679	very weakly similar to (87.0) AT2G32720 | Symbols: B5 #4, ATCB5-B, CB5-B | CB5-B (CYTOCHROME B5 ISOFORM B); heme binding | chr2:13877013-13878447 REVERSEvery weakly similar to (88.6) CYB5_ORYSA Cytochrome b5 - Oryza sativa (Rice)very weakly similar to (88.6) loc_os05g01820 12005.m04718 protein cytochrome b5, putative, expressed no original description	AT2G32720.1	ATCB5-B,B5 #4,CB5-B	cytochrome B5 isoform B	LOC_Os05g01820.1	cytochrome b5-like Heme/Steroid binding domain containing protein, expressed	GO:0020037	'21.2'	'redox.ascorbate and glutathione'
362	GRMZM2G093346_T01	-2.82453	0.00642	GRMZM2G093346	GRMZM2G093346_T01	GRMZM2G093346_P01	grmzm2g093346_t01|pacid:20823306	moderately similar to ( 241) AT1G07890 | Symbols: APX1, CS1 | APX1 (ascorbate peroxidase 1); L-ascorbate peroxidase | chr1:2438005-2439435 FORWARDmoderately similar to ( 248) APX1_ORYSA L-ascorbate peroxidase 1, cytosolic (EC 1.11.1.11) (APXa) (OsAPx01) - Oryza sativa (Rice)moderately similar to ( 248) loc_os03g17690 12003.m101302 protein OsAPx1 - Cytosolic Ascorbate Peroxidase encoding gene, exp…	AT1G07890.1	APX1,ATAPX01,ATAPX1,CS1,MEE6	ascorbate peroxidase 1	LOC_Os03g17690.1	OsAPx1 - Cytosolic Ascorbate Peroxidase encoding gene 1-8, expressed	GO:0004601,GO:0020037,GO:0006979,GO:0055114	'21.2.1'	'redox.ascorbate and glutathione.ascorbate'
363	AC208327_4_FGT002	-3.91255	0.015648	AC208327.4_FG002	AC208327.4_FGT002	AC208327.4_FGP002	ac208327.4_fgt002|pacid:20853795	very weakly similar to (90.9) AT3G15660 | Symbols: ATGRX4, GRX4 | GRX4 (GLUTAREDOXIN 4); metal ion binding | chr3:5308134-5309383 REVERSEweakly similar to ( 155) loc_os01g34620 12001.m43042 protein OsGrx_S15.1 - glutaredoxin subgroup II, expressed no original description	AT3G15660.1	ATGRX4,GRX4	glutaredoxin 4	LOC_Os01g34620.1	OsGrx_S15.1 - glutaredoxin subgroup II, expressed	GO:0009055,GO:0015035,GO:0045454	'21.4'	'redox.glutaredoxins'
364	GRMZM2G080722_T02	-3.49	0.002067	GRMZM2G080722	GRMZM2G080722_T02	GRMZM2G080722_P02	grmzm2g080722_t02|pacid:20854277	weakly similar to ( 156) AT3G15660 | Symbols: ATGRX4, GRX4 | GRX4 (GLUTAREDOXIN 4); metal ion binding | chr3:5308134-5309383 REVERSEmoderately similar to ( 246) loc_os01g34620 12001.m43042 protein OsGrx_S15.1 - glutaredoxin subgroup II, expressedGRX_PICOT_like COG0278 GRX_family PRK10824 no original description	AT3G15660.1	ATGRX4,GRX4	glutaredoxin 4	LOC_Os01g34620.7	OsGrx_S15.1 - glutaredoxin subgroup II, expressed	GO:0009055,GO:0015035,GO:0045454	'21.4'	'redox.glutaredoxins'
365	AC209257_4_FGT003	-2.37331	0.003378	AC209257.4_FG003	AC209257.4_FGT003	AC209257.4_FGP003	ac209257.4_fgt003|pacid:20821786	weakly similar to ( 135) AT5G58530 | Symbols: | glutaredoxin family protein | chr5:23660428-23661249 FORWARDmoderately similar to ( 239) loc_os05g39450 12005.m08123 protein electron transporter, putative, expressedGRX_GRX_like GRX_family no original description	AT5G58530.1	0	Glutaredoxin family protein	LOC_Os05g39450.1	glutaredoxin, putative, expressed	GO:0009055,GO:0015035,GO:0045454	'21.4'	'redox.glutaredoxins'
366	GRMZM2G303536_T01	-2.31	0.017398	GRMZM2G303536	GRMZM2G303536_T01	GRMZM2G303536_P01	grmzm2g303536_t01|pacid:20875462	weakly similar to ( 111) AT2G47870 | Symbols: | glutaredoxin family protein | chr2:19603339-19603650 FORWARDweakly similar to ( 139) loc_os12g35340 12012.m07327 protein OsGrx_C11 - glutaredoxin subgroup III, expressedGRX_GRXh_1_2_like no original description	AT2G47870.1	0	Thioredoxin superfamily protein	LOC_Os12g35340.1	OsGrx_C11 - glutaredoxin subgroup III, expressed	GO:0009055,GO:0015035,GO:0045454	'21.4'	'redox.glutaredoxins'
367	GRMZM2G110286_T01	-2.04594	0.01021	GRMZM2G110286	GRMZM2G110286_T01	GRMZM2G110286_P01	grmzm2g110286_t01|pacid:20826120	weakly similar to ( 120) AT2G47870 | Symbols: | glutaredoxin family protein | chr2:19603339-19603650 FORWARDvery weakly similar to (80.1) GLRX_RICCO Glutaredoxin - Ricinus communis (Castor bean)weakly similar to ( 170) loc_os01g27140 12001.m09165 protein glutaredoxin, putative, expressedGRX_GRXh_1_2_like no original description	AT2G47870.1	0	Thioredoxin superfamily protein	ChrUn.fgenesh.mRNA.94	expressed protein	GO:0009055,GO:0015035,GO:0045454	'21.4'	'redox.glutaredoxins'
368	GRMZM2G395535_T01	2.3295	0.038821	GRMZM2G395535	GRMZM2G395535_T01	GRMZM2G395535_P01	grmzm2g395535_t01|pacid:20833904	weakly similar to ( 124) AT5G01420 | Symbols: | glutaredoxin family protein | chr5:174886-176091 REVERSEweakly similar to ( 192) loc_os07g06600 12007.m05120 protein electron transporter/ thiol-disulfide exchange intermediate, putative, expressedGRX_GRX_like no original description	AT5G01420.1	0	Glutaredoxin family protein	LOC_Os07g06600.1	glutaredoxin, putative, expressed	GO:0009055,GO:0015035,GO:0045454	'21.4'	'redox.glutaredoxins'
369	GRMZM2G041809_T01	2.34601	0.008554	GRMZM2G041809	GRMZM2G041809_T01	GRMZM2G041809_P01	grmzm2g041809_t01|pacid:20856059	weakly similar to ( 164) AT5G39865 | Symbols: | glutaredoxin family protein | chr5:15965560-15966732 REVERSEmoderately similar to ( 404) loc_os02g51370 12002.m10171 protein glutaredoxin family protein, expressedGRX_GRX_like no original description	AT5G39865.1	0	Glutaredoxin family protein	LOC_Os02g51370.1	glutaredoxin, putative, expressed	GO:0009055,GO:0015035,GO:0045454	'21.4'	'redox.glutaredoxins'
370	AC235546_1_FGT002	-2.11326	0.022969	AC235546.1_FG002	AC235546.1_FGT002	AC235546.1_FGP002	ac235546.1_fgt002|pacid:20835601	moderately similar to ( 230) AT3G52960 | Symbols: | peroxiredoxin type 2, putative | chr3:19639699-19640403 FORWARDmoderately similar to ( 258) loc_os02g09940 12002.m06291 protein peroxiredoxin-5, mitochondrial precursor, putative, expressedPRX5_like AHP1 Redoxin PRX_family no original description	AT3G52960.1	0	Thioredoxin superfamily protein	LOC_Os02g09940.1	peroxiredoxin, putative, expressed	GO:0016491	'21.5'	'redox.peroxiredoxin'
371	GRMZM2G036921_T01	2.03972	0.049759	GRMZM2G036921	GRMZM2G036921_T01	GRMZM2G036921_P01	grmzm2g036921_t01|pacid:20838944	moderately similar to ( 250) AT3G52960 | Symbols: | peroxiredoxin type 2, putative | chr3:19639699-19640403 FORWARDmoderately similar to ( 279) loc_os06g42000 12006.m08732 protein peroxiredoxin-5, mitochondrial precursor, putative, expressedPRX5_like AHP1 Redoxin PRX_family AhpC-TSA no original description	AT3G52960.1	0	Thioredoxin superfamily protein	LOC_Os06g42000.1	peroxiredoxin, putative, expressed	GO:0016491	'21.5'	'redox.peroxiredoxin'
372	GRMZM2G071343_T01	-2.30665	0.00457	GRMZM2G071343	GRMZM2G071343_T01	GRMZM2G071343_P01	grmzm2g071343_t01|pacid:20864089	moderately similar to ( 407) AT5G13700 | Symbols: ATPAO1, APAO, PAO1 | ATPAO1 (ARABIDOPSIS THALIANA POLYAMINE OXIDASE 1); FAD binding / polyamine oxidase | chr5:4420222-4422974 REVERSEhighly similar to ( 696) PAO_MAIZE Polyamine oxidase precursor (EC 1.5.3.11) - Zea mays (Maize)highly similar to ( 655) loc_os09g20284 12009.m05235 protein polyamine oxidase precursor, putative, expressedAmino_oxida…	AT5G13700.1	APAO,ATPAO1,PAO1	polyamine oxidase 1	LOC_Os09g20284.1	amine oxidase, flavin-containing, domain containing protein, expressed	GO:0016491,GO:0055114	'22.2.1'	'polyamine metabolism.degradation.polyamin oxidase'
373	GRMZM2G071343_T02	-2.08333	0.033563	GRMZM2G071343	GRMZM2G071343_T02	GRMZM2G071343_P02	grmzm2g071343_t02|pacid:20864088	moderately similar to ( 410) AT5G13700 | Symbols: ATPAO1, APAO, PAO1 | ATPAO1 (ARABIDOPSIS THALIANA POLYAMINE OXIDASE 1); FAD binding / polyamine oxidase | chr5:4420222-4422974 REVERSEhighly similar to ( 702) PAO_MAIZE Polyamine oxidase precursor (EC 1.5.3.11) - Zea mays (Maize)highly similar to ( 662) loc_os09g20284 12009.m05235 protein polyamine oxidase precursor, putative, expressedAmino_oxida…	AT5G13700.1	APAO,ATPAO1,PAO1	polyamine oxidase 1	LOC_Os09g20284.1	amine oxidase, flavin-containing, domain containing protein, expressed	GO:0016491,GO:0055114	'22.2.1'	'polyamine metabolism.degradation.polyamin oxidase'
374	GRMZM2G104999_T01	-3.56694	0.01524	GRMZM2G104999	GRMZM2G104999_T01	GRMZM2G104999_P01	grmzm2g104999_t01|pacid:20842850	moderately similar to ( 277) AT2G36310 | Symbols: URH1 | URH1 (URIDINE-RIBOHYDROLASE 1); adenosine nucleosidase/ hydrolase/ inosine nucleosidase/ uridine nucleosidase | chr2:15224692-15226633 REVERSEmoderately similar to ( 324) loc_os09g39440 12009.m06882 protein pyrimidine-specific ribonucleoside hydrolase rihB, putative, expressednuc_hydro_CaPnhB URH1 nuc_hydro_IU_UC_XIUA nuc_hydro_CeIAG IU_nuc…	AT2G36310.1	URH1	uridine-ribohydrolase 1	LOC_Os09g39440.2	inosine-uridine preferring nucleoside hydrolase family protein, putative, expressed	0	'23.2'	'nucleotide metabolism.degradation'
375	GRMZM5G840909_T01	-2.60683	0.010488	GRMZM5G840909	GRMZM5G840909_T01	GRMZM5G840909_P01	grmzm5g840909_t01|pacid:20871078	moderately similar to ( 267) AT5G28050 | Symbols: | cytidine/deoxycytidylate deaminase family protein | chr5:10044209-10045484 REVERSEmoderately similar to ( 289) loc_os03g61810 12003.m11062 protein cytidine/deoxycytidylate deaminase family protein, putative, expressednucleoside_deaminase CumB dCMP_cyt_deam_1 no original description	AT5G28050.1	0	Cytidine/deoxycytidylate deaminase family protein	LOC_Os03g61810.1	tRNA-specific adenosine deaminase, putative, expressed	GO:0008270,GO:0016787	'23.2'	'nucleotide metabolism.degradation'
376	GRMZM2G108364_T03	2.27228	0.006536	GRMZM2G108364	GRMZM2G108364_T03	GRMZM2G108364_P03	grmzm2g108364_t03|pacid:20859646	moderately similar to ( 442) AT5G54390 | Symbols: AHL, ATAHL | AHL (ARABIDOPSIS HAL2-LIKE); 3(2),5-bisphosphate nucleotidase/ inositol or phosphatidylinositol phosphatase | chr5:22086133-22087586 FORWARDmoderately similar to ( 228) DPNP_ORYSA 3(2),5-bisphosphate nucleotidase (EC 3.1.3.7) (3(2),5-bisphosphonucleoside 3(2)-phosphohydrolase) (DPNPase) - Oryza sativa (Rice)highly similar to ( 677) lo…	AT5G54390.1	AHL,ATAHL,HL	HAL2-like	LOC_Os02g56170.1	inositol-1-monophosphatase, putative, expressed	GO:0046854	'23.2'	'nucleotide metabolism.degradation'
377	GRMZM2G152457_T02	2.28419	0.010493	GRMZM2G152457	GRMZM2G152457_T02	GRMZM2G152457_P02	grmzm2g152457_t02|pacid:20867388	weakly similar to ( 141) AT1G14250 | Symbols: | nucleoside phosphatase family protein / GDA1/CD39 family protein | chr1:4868675-4871203 FORWARDweakly similar to ( 105) APY_SOLTU Apyrase precursor (EC 3.6.1.5) (ATP-diphosphatase) (Adenosine diphosphatase) (ADPase) (ATP-diphosphohydrolase) - Solanum tuberosum (Potato)weakly similar to ( 194) loc_os08g33850 12008.m07375 protein hydrolase, putative, …	AT1G14230.1	0	GDA1/CD39 nucleoside phosphatase family protein	LOC_Os08g33850.1	nucleoside-triphosphatase, putative, expressed	GO:0016787	'23.2'	'nucleotide metabolism.degradation'
378	GRMZM2G089021_T01	2.0015	0.014773	GRMZM2G089021	GRMZM2G089021_T01	GRMZM2G089021_P01	grmzm2g089021_t01|pacid:20819903	weakly similar to ( 188) AT1G71750 | Symbols: | phosphoribosyltransferase family protein | chr1:26987954-26989144 REVERSEmoderately similar to ( 266) loc_os05g08950 12005.m05409 protein bifunctional protein tilS/hprT, putative, expressedHpt PRK09162 no original description	AT1G71750.1	HGPT	Hypoxanthine-guanine phosphoribosyltransferase	LOC_Os05g08950.1	phosphoribosyl transferase, putative, expressed	GO:0009116	'23.3.1.2'	'nucleotide metabolism.salvage.phosphoribosyltransferases.hgprt'
379	GRMZM2G003648_T01	2.15774	0.006082	GRMZM2G003648	GRMZM2G003648_T01	GRMZM2G003648_P01	grmzm2g003648_t01|pacid:20872368	very weakly similar to (96.3) AT2G01460 | Symbols: | ATP binding / kinase | chr2:206136-211765 FORWARD no original description	AT2G01460.2	0	P-loop containing nucleoside triphosphate hydrolases superfamily protein	LOC_Os04g21110.1	phosphoribulokinase/Uridine kinase family protein, expressed	GO:0005524,GO:0016301	'23.3.2.2'	'nucleotide metabolism.salvage.nucleoside kinases.uridine kinase'
380	GRMZM2G043575_T02	-2.15891	0.011762	GRMZM2G043575	GRMZM2G043575_T02	GRMZM2G043575_P02	grmzm2g043575_t02|pacid:20858720	weakly similar to ( 177) AT1G12880 | Symbols: atnudt12 | atnudt12 (Arabidopsis thaliana Nudix hydrolase homolog 12); hydrolase | chr1:4390036-4391046 FORWARDmoderately similar to ( 266) loc_os02g32060 12002.m100219 protein nudix hydrolase 13, mitochondrial precursor, putative, expressedNudix_Hydrolase_9 no original description	AT1G12880.1	atnudt12,NUDT12	nudix hydrolase homolog 12	LOC_Os02g32060.1	hydrolase, NUDIX family, domain containing protein, expressed	GO:0016787	'23.3.3'	'nucleotide metabolism.salvage.NUDIX hydrolases'
381	GRMZM2G138355_T02	-2.11368	0.012153	GRMZM2G138355	GRMZM2G138355_T02	GRMZM2G138355_P02	grmzm2g138355_t02|pacid:20875090	weakly similar to ( 171) AT3G26690 | Symbols: ATNUDT13, ATNUDX13 | ATNUDX13 (ARABIDOPSIS THALIANA NUDIX HYDROLASE HOMOLOG 13); bis(5-adenosyl)-pentaphosphatase/ hydrolase | chr3:9804418-9805398 REVERSEmoderately similar to ( 228) loc_os02g32060 12002.m100219 protein nudix hydrolase 13, mitochondrial precursor, putative, expressedNudix_Hydrolase_9 no original description	AT3G26690.1	ATNUDT13,ATNUDX13,NUDX13	nudix hydrolase homolog 13	LOC_Os02g32060.1	hydrolase, NUDIX family, domain containing protein, expressed	GO:0016787	'23.3.3'	'nucleotide metabolism.salvage.NUDIX hydrolases'
382	GRMZM2G347841_T01	-2.54281	0.012672	GRMZM2G347841	GRMZM2G347841_T01	GRMZM2G347841_P01	grmzm2g347841_t01|pacid:20845521	moderately similar to ( 292) AT2G37250 | Symbols: ADK, ATPADK1 | ADK (ADENOSINE KINASE); adenylate kinase/ nucleotide kinase | chr2:15641991-15643318 FORWARDmoderately similar to ( 288) KADC_SOLTU Adenylate kinase, chloroplast precursor (EC 2.7.4.3) (ATP-AMP transphosphorylase) - Solanum tuberosum (Potato)moderately similar to ( 356) loc_os04g57540 12004.m35511 protein adenylate kinase, chloropla…	AT2G37250.1	ADK,ATPADK1	adenosine kinase	LOC_Os04g57540.1	adenylate kinase, putative, expressed	0	'23.4.1'	'nucleotide metabolism.phosphotransfer and pyrophosphatases.adenylate kinase'
383	GRMZM2G107616_T01	-2.35232	0.00545	GRMZM2G107616	GRMZM2G107616_T01	GRMZM2G107616_P01	grmzm2g107616_t01|pacid:20872358	moderately similar to ( 248) AT4G23900 | Symbols: | nucleoside diphosphate kinase 4 (NDK4) | chr4:12424505-12426318 FORWARDmoderately similar to ( 242) NDK4_SPIOL Nucleoside diphosphate kinase 4, chloroplast precursor (EC 2.7.4.6) (Nucleoside diphosphate kinase IV) (NDK IV) (NDP kinase IV) (NDPK IV) (Nucleoside diphosphate kinase III) - Spinacia oleracea (Spinach)moderately similar to ( 247) loc_…	AT4G23900.1	0	Nucleoside diphosphate kinase family protein	LOC_Os05g51700.1	nucleoside diphosphate kinase, putative, expressed	GO:0004550,GO:0005524,GO:0006165,GO:0006183,GO:0006228,GO:0006241	'23.4.10'	'nucleotide metabolism.phosphotransfer and pyrophosphatases.nucleoside diphosphate kinase'
384	GRMZM2G134797_T03	-2.214	0.006926	GRMZM2G134797	GRMZM2G134797_T03	GRMZM2G134797_P03	grmzm2g134797_t03|pacid:20835565	weakly similar to ( 183) AT4G09320 | Symbols: NDPK1 | NDPK1; ATP binding / nucleoside diphosphate kinase | chr4:5923424-5924366 FORWARDmoderately similar to ( 219) NDK1_ORYSA Nucleoside diphosphate kinase 1 (EC 2.7.4.6) (Nucleoside diphosphate kinase I) (NDK I) (NDP kinase I) (NDPK I) - Oryza sativa (Rice)moderately similar to ( 219) loc_os07g30970 12007.m079686 protein nucleoside diphosphate kin…	AT4G09320.1	NDPK1	Nucleoside diphosphate kinase family protein	LOC_Os07g30970.1	nucleoside diphosphate kinase, putative, expressed	GO:0004550,GO:0005524,GO:0006165,GO:0006183,GO:0006228,GO:0006241	'23.4.10'	'nucleotide metabolism.phosphotransfer and pyrophosphatases.nucleoside diphosphate kinase'
385	GRMZM2G178576_T01	2.75865	0.013797	GRMZM2G178576	GRMZM2G178576_T01	GRMZM2G178576_P01	grmzm2g178576_t01|pacid:20866079	very weakly similar to (81.3) NDK1_SACOF Nucleoside diphosphate kinase 1 (EC 2.7.4.6) (Nucleoside diphosphate kinase I) (NDK I) (NDP kinase I) (NDPK I) (PP18) - Saccharum officinarum (Sugarcane) no original description	AT4G09320.1	NDPK1	Nucleoside diphosphate kinase family protein	LOC_Os10g41410.2	nucleoside diphosphate kinase, putative, expressed	GO:0004550,GO:0005524,GO:0006165,GO:0006183,GO:0006228,GO:0006241	'23.4.10'	'nucleotide metabolism.phosphotransfer and pyrophosphatases.nucleoside diphosphate kinase'
386	GRMZM2G090068_T01	2.05535	0.029347	GRMZM2G090068	GRMZM2G090068_T01	GRMZM2G090068_P01	grmzm2g090068_t01|pacid:20881519	highly similar to ( 772) AT3G47390 | Symbols: | cytidine/deoxycytidylate deaminase family protein | chr3:17462094-17464655 FORWARDhighly similar to ( 760) loc_os02g27340 12002.m07878 protein riboflavin biosynthesis protein ribD, putative, expressedDUF1768 RibD COG3236 RibD_C ribD PRK05625 Riboflavin_deaminase-reductase RibD no original description	AT3G47390.2	PHS1	cytidine/deoxycytidylate deaminase family protein	LOC_Os03g02600.1	riboflavin biosynthesis protein ribD, putative, expressed	GO:0008703,GO:0009231,GO:0055114	'23.5.3'	'nucleotide metabolism.deoxynucleotide metabolism.cytosine deaminase'
387	GRMZM2G141019_T01	2.46688	0.002193	GRMZM2G141019	GRMZM2G141019_T01	GRMZM2G141019_P01	grmzm2g141019_t01|pacid:20862193	very weakly similar to (93.2) AT1G49660 | Symbols: AtCXE5 | AtCXE5 (Arabidopsis thaliana carboxyesterase 5); carboxylesterase | chr1:18378777-18379736 REVERSEweakly similar to ( 175) loc_os08g37060 12008.m07693 protein gibberellin receptor GID1L2, putative, expressed no original description	AT1G49660.1	AtCXE5,CXE5	carboxyesterase 5	LOC_Os08g37060.1	gibberellin receptor GID1L2, putative, expressed	GO:0016787,GO:0008152	'24'	'Biodegradation of Xenobiotics'
388	GRMZM2G042516_T01	-2.10857	0.005573	GRMZM2G042516	GRMZM2G042516_T01	GRMZM2G042516_P01	grmzm2g042516_t01|pacid:20849935	moderately similar to ( 271) AT1G35420 | Symbols: | dienelactone hydrolase family protein | chr1:13026320-13027463 FORWARDmoderately similar to ( 334) loc_os05g35470 12005.m07777 protein hydrolase, putative, expressedCOG0412 DLH no original description	AT1G35420.2	0	alpha/beta-Hydrolases superfamily protein	LOC_Os05g35470.1	dienelactone hydrolase family protein, expressed	GO:0016787	'26.1'	'misc.misc2'
389	GRMZM2G133481_T01	-1.99563	0.024526	GRMZM2G133481	GRMZM2G133481_T01	GRMZM2G133481_P01	grmzm2g133481_t01|pacid:20878239	weakly similar to ( 123) AT2G26740 | Symbols: ATSEH | ATSEH (Arabidopsis thaliana soluble epoxide hydrolase); epoxide hydrolase | chr2:11393148-11394257 REVERSEweakly similar to ( 169) loc_os03g61340 12003.m11017 protein epoxide hydrolase 2, putative, expressed no original description	AT4G15960.1	0	alpha/beta-Hydrolases superfamily protein	LOC_Os03g61340.1	hydrolase, alpha/beta fold family domain containing protein, expressed	0	'26.1'	'misc.misc2'
390	GRMZM2G466281_T01	3.06771	0.005093	GRMZM2G466281	GRMZM2G466281_T01	GRMZM2G466281_P01	grmzm2g466281_t01|pacid:20882496	highly similar to ( 599) AT1G13560 | Symbols: AAPT1, ATAAPT1 | AAPT1 (AMINOALCOHOLPHOSPHOTRANSFERASE 1); phosphatidyltransferase/ phosphotransferase, for other substituted phosphate groups | chr1:4638834-4641691 REVERSEhighly similar to ( 729) loc_os02g02750 12002.m33990 protein ethanolaminephosphotransferase, putative, expressedEPT1 no original description	AT1G13560.1	AAPT1,ATAAPT1	aminoalcoholphosphotransferase 1	LOC_Os02g02750.2	CDP-alcohol phosphatidyltransferase, putative, expressed	GO:0016780,GO:0008654,GO:0016020	'26.1'	'misc.misc2'
391	GRMZM5G882189_T01	-3.05359	0.017371	GRMZM5G882189	GRMZM5G882189_T01	GRMZM5G882189_P01	grmzm5g882189_t01|pacid:20845571	moderately similar to ( 211) AT4G04770 | Symbols: ATABC1, LAF6, ATNAP1 | ATABC1 (ATP BINDING CASSETTE PROTEIN 1); ATPase, coupled to transmembrane movement of substances / protein binding / transporter | chr4:2427998-2429785 REVERSEmoderately similar to ( 324) loc_os05g35460 12005.m07776 protein patellin-1, putative, expressedPRK11814 ycf24 SufB Glyco_transf_8 SEC14 SEC14 no original description	AT4G09160.1	0	SEC14 cytosolic factor family protein / phosphoglyceride transfer family protein	LOC_Os05g35460.1	patellin protein, putative, expressed	GO:0016757	'26.2'	'misc.UDP glucosyl and glucoronyl transferases'
392	AC186147_3_FGT008	-2.79928	0.001931	AC186147.3_FG008	AC186147.3_FGT008	AC186147.3_FGP008	ac186147.3_fgt008|pacid:20857432	moderately similar to ( 422) AT4G37690 | Symbols: | galactosyl transferase GMA12/MNN10 family protein | chr4:17708303-17709601 FORWARDhighly similar to ( 572) loc_os02g49140 12002.m09948 protein glycosyltransferase 6, putative, expressedGlyco_transf_34 no original description	AT4G37690.1	0	Galactosyl transferase GMA12/MNN10 family protein	LOC_Os02g49140.1	glycosyltransferase, putative, expressed	GO:0016758,GO:0016021	'26.2'	'misc.UDP glucosyl and glucoronyl transferases'
393	GRMZM2G044884_T01	-2.57387	0.012396	GRMZM2G044884	GRMZM2G044884_T01	GRMZM2G044884_P01	grmzm2g044884_t01|pacid:20841953	weakly similar to ( 108) AT5G59590 | Symbols: UGT76E2 | UGT76E2 (UDP-GLUCOSYL TRANSFERASE 76E2); UDP-glycosyltransferase/ quercetin 3-O-glucosyltransferase/ quercetin 7-O-glucosyltransferase | chr5:24009152-24010585 REVERSEweakly similar to ( 197) loc_os07g13810 12007.m05827 protein cytokinin-N-glucosyltransferase 1, putative, expressed no original description	AT5G59580.1	UGT76E1	UDP-glucosyl transferase 76E1	LOC_Os07g13810.1	cytokinin-N-glucosyltransferase 1, putative, expressed	0	'26.2'	'misc.UDP glucosyl and glucoronyl transferases'
394	GRMZM2G149189_T01	-2.52191	0.028242	GRMZM2G149189	GRMZM2G149189_T01	GRMZM2G149189_P01	grmzm2g149189_t01|pacid:20876727	moderately similar to ( 464) AT5G20260 | Symbols: | catalytic | chr5:6836806-6839382 REVERSEhighly similar to ( 566) loc_os02g39960 12002.m09082 protein exostosin family protein, putativeExostosin no original description	AT5G20260.1	0	Exostosin family protein	LOC_Os02g39960.1	exostosin family protein, putative, expressed	0	'26.2'	'misc.UDP glucosyl and glucoronyl transferases'
395	GRMZM2G416045_T01	-2.37668	0.003872	GRMZM2G416045	GRMZM2G416045_T01	GRMZM2G416045_P01	grmzm2g416045_t01|pacid:20846660	weakly similar to ( 197) AT5G14860 | Symbols: | transferase, transferring glycosyl groups | chr5:4805887-4807759 FORWARDweakly similar to ( 122) ZOX_PHAVU Zeatin O-xylosyltransferase (EC 2.4.2.40) (Zeatin O-beta-D-xylosyltransferase) - Phaseolus vulgaris (Kidney bean) (French bean)moderately similar to ( 430) loc_os06g39080 12006.m08446 protein indole-3-acetate beta-glucosyltransferase, putative,…	AT5G14860.1	0	UDP-Glycosyltransferase superfamily protein	LOC_Os06g39070.1	UDP-glucoronosyl and UDP-glucosyl transferase, putative, expressed	GO:0016758,GO:0008152	'26.2'	'misc.UDP glucosyl and glucoronyl transferases'
396	GRMZM2G129620_T02	-2.18279	0.023392	GRMZM2G129620	GRMZM2G129620_T02	GRMZM2G129620_P02	grmzm2g129620_t02|pacid:20871569	moderately similar to ( 214) AT2G39630 | Symbols: | glycosyl transferase family 2 protein | chr2:16522497-16524561 REVERSEmoderately similar to ( 295) loc_os03g60700 12003.m35483 protein dolichyl-phosphate beta-glucosyltransferase, putative, expressedGlycos_transf_2 no original description	AT2G39630.2	0	Nucleotide-diphospho-sugar transferases superfamily protein	LOC_Os03g60700.1	dolichyl-phosphate beta-glycosyltransferase, putative, expressed	0	'26.2'	'misc.UDP glucosyl and glucoronyl transferases'
397	GRMZM2G457929_T01	-2.1275	0.007918	GRMZM2G457929	GRMZM2G457929_T01	GRMZM2G457929_P01	grmzm2g457929_t01|pacid:20850814	moderately similar to ( 313) AT4G15550 | Symbols: IAGLU | IAGLU (INDOLE-3-ACETATE BETA-D-GLUCOSYLTRANSFERASE); UDP-glycosyltransferase/ transferase, transferring glycosyl groups | chr4:8877877-8879301 REVERSEweakly similar to ( 180) IAAG_MAIZE Indole-3-acetate beta-glucosyltransferase (EC 2.4.1.121) (IAA-Glu synthetase) ((Uridine 5-diphosphate-glucose:indol-3-ylacetyl)-beta-D-glucosyl transferase…	AT4G15550.1	IAGLU	indole-3-acetate beta-D-glucosyltransferase	LOC_Os01g08440.1	UDP-glucoronosyl and UDP-glucosyl transferase domain containing protein, expressed	GO:0016758,GO:0008152	'26.2'	'misc.UDP glucosyl and glucoronyl transferases'
398	GRMZM2G412335_T01	-2.06071	0.013463	GRMZM2G412335	GRMZM2G412335_T01	GRMZM2G412335_P01	grmzm2g412335_t01|pacid:20877597	weakly similar to ( 143) AT3G53150 | Symbols: UGT73D1 | UGT73D1 (UDP-glucosyl transferase 73D1); UDP-glycosyltransferase/ transferase, transferring hexosyl groups | chr3:19697736-19699259 REVERSEweakly similar to ( 188) loc_os01g08110 12001.m07436 protein flavonol-3-O-glycoside-7-O-glucosyltransferase 1, putative, expressed no original description	AT3G53150.1	UGT73D1	UDP-glucosyl transferase 73D1	LOC_Os01g08110.1	flavonol-3-O-glycoside-7-O-glucosyltransferase 1, putative, expressed	0	'26.2'	'misc.UDP glucosyl and glucoronyl transferases'
399	GRMZM2G383920_T01	-2.04228	0.022998	GRMZM2G383920	GRMZM2G383920_T01	GRMZM2G383920_P01	grmzm2g383920_t01|pacid:20856861	weakly similar to ( 199) AT1G22400 | Symbols: UGT85A1, ATUGT85A1 | UGT85A1; UDP-glycosyltransferase/ cis-zeatin O-beta-D-glucosyltransferase/ glucuronosyltransferase/ trans-zeatin O-beta-D-glucosyltransferase/ transferase, transferring glycosyl groups / transferase, transferring hexosyl groups | chr1:7903851-7906607 REVERSEmoderately similar to ( 261) loc_os02g51900 12002.m10221 protein cytokinin…	AT1G22400.1	ATUGT85A1,UGT85A1	UDP-Glycosyltransferase superfamily protein	LOC_Os02g51900.1	cytokinin-O-glucosyltransferase 2, putative, expressed	0	'26.2'	'misc.UDP glucosyl and glucoronyl transferases'
400	GRMZM2G325561_T01	2.03044	0.042892	GRMZM2G325561	GRMZM2G325561_T01	GRMZM2G325561_P01	grmzm2g325561_t01|pacid:20837445	moderately similar to ( 425) AT5G25310 | Symbols: | catalytic | chr5:8784820-8787235 FORWARDhighly similar to ( 588) loc_os04g01930 12004.m05509 protein catalytic/ transferase, transferring glycosyl groups, putativeExostosin no original description	AT5G25310.1	0	Exostosin family protein	LOC_Os04g01930.1	exostosin family protein, putative, expressed	0	'26.2'	'misc.UDP glucosyl and glucoronyl transferases'
401	GRMZM2G049798_T01	2.04644	0.02513	GRMZM2G049798	GRMZM2G049798_T01	GRMZM2G049798_P01	grmzm2g049798_t01|pacid:20876619	moderately similar to ( 423) AT1G22400 | Symbols: UGT85A1, ATUGT85A1 | UGT85A1; UDP-glycosyltransferase/ cis-zeatin O-beta-D-glucosyltransferase/ glucuronosyltransferase/ trans-zeatin O-beta-D-glucosyltransferase/ transferase, transferring glycosyl groups / transferase, transferring hexosyl groups | chr1:7903851-7906607 REVERSEweakly similar to ( 140) IAAG_MAIZE Indole-3-acetate beta-glucosyltran…	AT1G22380.1	AtUGT85A3,UGT85A3	UDP-glucosyl transferase 85A3	LOC_Os06g11720.1	cytokinin-O-glucosyltransferase 2, putative, expressed	GO:0016758,GO:0008152	'26.2'	'misc.UDP glucosyl and glucoronyl transferases'
402	GRMZM2G014770_T02	2.09414	0.003706	GRMZM2G014770	GRMZM2G014770_T02	GRMZM2G014770_P02	grmzm2g014770_t02|pacid:20829670	moderately similar to ( 294) AT3G58790 | Symbols: GAUT15 | GAUT15 (Galacturonosyltransferase 15); polygalacturonate 4-alpha-galacturonosyltransferase/ transferase, transferring glycosyl groups / transferase, transferring hexosyl groups | chr3:21742455-21745972 REVERSEhighly similar to ( 581) loc_os01g52710 12001.m11444 protein transferase, transferring glycosyl groups, putative, expressedGlyco_tr…	AT3G58790.1	GAUT15	galacturonosyltransferase 15	LOC_Os01g52710.1	glycosyl transferase 8 domain containing protein, putative, expressed	GO:0016757	'26.2'	'misc.UDP glucosyl and glucoronyl transferases'
403	GRMZM2G445201_T02	2.16104	0.042972	GRMZM2G445201	GRMZM2G445201_T02	GRMZM2G445201_P02	grmzm2g445201_t02|pacid:20830470	moderately similar to ( 285) AT5G07720 | Symbols: | galactosyl transferase GMA12/MNN10 family protein | chr5:2455757-2457130 FORWARDmoderately similar to ( 323) loc_os12g05380 12012.m04531 protein glycosyltransferase 3, putative, expressedGlyco_transf_34 no original description	AT5G07720.1	0	Galactosyl transferase GMA12/MNN10 family protein	LOC_Os12g05380.1	glycosyltransferase, putative, expressed	GO:0016758,GO:0016021	'26.2'	'misc.UDP glucosyl and glucoronyl transferases'
404	GRMZM2G426242_T01	2.20336	0.046482	GRMZM2G426242	GRMZM2G426242_T01	GRMZM2G426242_P01	grmzm2g426242_t01|pacid:20873015	moderately similar to ( 261) AT1G73880 | Symbols: UGT89B1 | UGT89B1 (UDP-GLUCOSYL TRANSFERASE 89B1); UDP-glycosyltransferase/ quercetin 3-O-glucosyltransferase/ quercetin 4-O-glucosyltransferase/ quercetin 7-O-glucosyltransferase/ transferase, transferring glycosyl groups / transferase, transferring hexosyl group | chr1:27785143-27786564 FORWARDvery weakly similar to (85.5) IAAG_MAIZE Indole-3-ac…	AT1G73880.1	UGT89B1	UDP-glucosyl transferase 89B1	LOC_Os04g55680.1	indole-3-acetate beta-glucosyltransferase, putative, expressed	GO:0016758,GO:0008152	'26.2'	'misc.UDP glucosyl and glucoronyl transferases'
405	GRMZM2G481201_T02	2.21521	0.036997	GRMZM2G481201	GRMZM2G481201_T02	GRMZM2G481201_P02	grmzm2g481201_t02|pacid:20854226	very weakly similar to (92.4) loc_os01g43380 12001.m10601 protein transferase, transferring glycosyl groups, putative, expressed no original description	AT4G01210.1	0	glycosyl transferase family 1 protein	0	0	0	'26.2'	'misc.UDP glucosyl and glucoronyl transferases'
406	GRMZM2G082249_T01	2.2285	0.010494	GRMZM2G082249	GRMZM2G082249_T01	GRMZM2G082249_P01	grmzm2g082249_t01|pacid:20848216	moderately similar to ( 329) AT5G12890 | Symbols: | UDP-glucoronosyl/UDP-glucosyl transferase family protein | chr5:4069658-4071124 REVERSEweakly similar to ( 154) ZOX_PHAVU Zeatin O-xylosyltransferase (EC 2.4.2.40) (Zeatin O-beta-D-xylosyltransferase) - Phaseolus vulgaris (Kidney bean) (French bean)highly similar to ( 648) loc_os04g42690 12004.m09234 protein cytokinin-O-glucosyltransferase 3, pu…	AT5G12890.1	0	UDP-Glycosyltransferase superfamily protein	LOC_Os04g42690.1	UDP-glucoronosyl and UDP-glucosyl transferase domain containing protein, expressed	GO:0016758,GO:0008152	'26.2'	'misc.UDP glucosyl and glucoronyl transferases'
407	GRMZM2G156026_T01	2.26354	0.014111	GRMZM2G156026	GRMZM2G156026_T01	GRMZM2G156026_P01	grmzm2g156026_t01|pacid:20859721	moderately similar to ( 346) AT4G01070 | Symbols: GT72B1, UGT72B1 | GT72B1; UDP-glucosyltransferase/ UDP-glycosyltransferase/ transferase, transferring glycosyl groups | chr4:461858-463300 REVERSEweakly similar to ( 156) ZOX_PHAVU Zeatin O-xylosyltransferase (EC 2.4.2.40) (Zeatin O-beta-D-xylosyltransferase) - Phaseolus vulgaris (Kidney bean) (French bean)highly similar to ( 518) loc_os02g14680 1…	AT4G01070.1	GT72B1,UGT72B1	UDP-Glycosyltransferase superfamily protein	LOC_Os02g14680.1	UDP-glucoronosyl and UDP-glucosyl transferase domain containing protein, expressed	GO:0016758,GO:0008152	'26.2'	'misc.UDP glucosyl and glucoronyl transferases'
408	GRMZM2G300692_T02	2.37756	0.031542	GRMZM2G300692	GRMZM2G300692_T02	GRMZM2G300692_P02	grmzm2g300692_t02|pacid:20862082	moderately similar to ( 498) AT3G62660 | Symbols: GATL7 | GATL7 (Galacturonosyltransferase-like 7); polygalacturonate 4-alpha-galacturonosyltransferase/ transferase, transferring glycosyl groups / transferase, transferring hexosyl groups | chr3:23173419-23174504 FORWARDhighly similar to ( 595) loc_os03g18890 12003.m07309 protein transferase, transferring glycosyl groups, putative, expressedGlyco_…	AT3G62660.1	GATL7	galacturonosyltransferase-like 7	LOC_Os03g18890.1	glycosyl transferase 8 domain containing protein, putative, expressed	GO:0016757	'26.2'	'misc.UDP glucosyl and glucoronyl transferases'
409	GRMZM2G142709_T01	2.51367	0.020469	GRMZM2G142709	GRMZM2G142709_T01	GRMZM2G142709_P01	grmzm2g142709_t01|pacid:20877503	moderately similar to ( 426) AT1G70090 | Symbols: GATL9, LGT8 | LGT8 (GLUCOSYL TRANSFERASE FAMILY 8); polygalacturonate 4-alpha-galacturonosyltransferase/ transferase, transferring glycosyl groups / transferase, transferring hexosyl groups | chr1:26400927-26402099 FORWARDhighly similar to ( 562) loc_os02g50600 12002.m10094 protein transferase, transferring glycosyl groups, putative, expressedGlyc…	AT1G70090.1	GATL9,LGT8	glucosyl transferase family 8	LOC_Os02g50600.1	glycosyl transferase 8 domain containing protein, putative, expressed	GO:0016757	'26.2'	'misc.UDP glucosyl and glucoronyl transferases'
410	GRMZM2G142709_T02	2.63835	0.027008	GRMZM2G142709	GRMZM2G142709_T02	GRMZM2G142709_P02	grmzm2g142709_t02|pacid:20877504	moderately similar to ( 430) AT1G70090 | Symbols: GATL9, LGT8 | LGT8 (GLUCOSYL TRANSFERASE FAMILY 8); polygalacturonate 4-alpha-galacturonosyltransferase/ transferase, transferring glycosyl groups / transferase, transferring hexosyl groups | chr1:26400927-26402099 FORWARDhighly similar to ( 564) loc_os02g50600 12002.m10094 protein transferase, transferring glycosyl groups, putative, expressedGlyc…	AT1G70090.1	GATL9,LGT8	glucosyl transferase family 8	LOC_Os02g50600.1	glycosyl transferase 8 domain containing protein, putative, expressed	GO:0016757	'26.2'	'misc.UDP glucosyl and glucoronyl transferases'
411	GRMZM2G148277_T01	2.71889	0.003785	GRMZM2G148277	GRMZM2G148277_T01	GRMZM2G148277_P01	grmzm2g148277_t01|pacid:20879871	moderately similar to ( 300) AT2G36780 | Symbols: | UDP-glucoronosyl/UDP-glucosyl transferase family protein | chr2:15417618-15419108 REVERSEweakly similar to ( 147) ZOX_PHAVU Zeatin O-xylosyltransferase (EC 2.4.2.40) (Zeatin O-beta-D-xylosyltransferase) - Phaseolus vulgaris (Kidney bean) (French bean)moderately similar to ( 452) loc_os03g24430 12003.m07789 protein cytokinin-O-glucosyltransferase…	AT2G36800.1	DOGT1,UGT73C5	don-glucosyltransferase 1	LOC_Os03g24430.1	cytokinin-O-glucosyltransferase 3, putative, expressed	GO:0016758,GO:0008152	'26.2'	'misc.UDP glucosyl and glucoronyl transferases'
412	GRMZM2G022266_T01	2.91702	0.00279	GRMZM2G022266	GRMZM2G022266_T01	GRMZM2G022266_P01	grmzm2g022266_t01|pacid:20842364	moderately similar to ( 234) AT5G49690 | Symbols: | UDP-glucoronosyl/UDP-glucosyl transferase family protein | chr5:20189968-20191350 REVERSEweakly similar to ( 141) UFOG_PETHY Anthocyanidin 3-O-glucosyltransferase (EC 2.4.1.115) (Flavonol 3-O-glucosyltransferase) (UDP-glucose flavonoid 3-O-glucosyltransferase) (Anthocyanin rhamnosyl transferase) - Petunia hybrida (Petunia)moderately similar to (…	AT5G49690.1	0	UDP-Glycosyltransferase superfamily protein	LOC_Os10g03320.1	UDP-glucoronosyl and UDP-glucosyl transferase domain containing protein, expressed	GO:0016758,GO:0008152	'26.2'	'misc.UDP glucosyl and glucoronyl transferases'
413	GRMZM2G074514_T02	3.12599	0.002464	GRMZM2G074514	GRMZM2G074514_T02	GRMZM2G074514_P02	grmzm2g074514_t02|pacid:20840797	weakly similar to ( 117) AT3G57630 | Symbols: | exostosin family protein | chr3:21339543-21343080 REVERSE no original description	AT3G57630.1	0	exostosin family protein	0	0	0	'26.2'	'misc.UDP glucosyl and glucoronyl transferases'
414	GRMZM2G443785_T01	3.20603	0.006986	GRMZM2G443785	GRMZM2G443785_T01	GRMZM2G443785_P01	grmzm2g443785_t01|pacid:20839360	moderately similar to ( 454) AT3G62660 | Symbols: GATL7 | GATL7 (Galacturonosyltransferase-like 7); polygalacturonate 4-alpha-galacturonosyltransferase/ transferase, transferring glycosyl groups / transferase, transferring hexosyl groups | chr3:23173419-23174504 FORWARDhighly similar to ( 533) loc_os03g18890 12003.m07309 protein transferase, transferring glycosyl groups, putative, expressedGlyco_…	AT3G62660.1	GATL7	galacturonosyltransferase-like 7	LOC_Os03g18890.1	glycosyl transferase 8 domain containing protein, putative, expressed	GO:0016757	'26.2'	'misc.UDP glucosyl and glucoronyl transferases'
415	GRMZM2G051995_T01	4.34003	0.006592	GRMZM2G051995	GRMZM2G051995_T01	GRMZM2G051995_P01	grmzm2g051995_t01|pacid:20852895	weakly similar to ( 115) loc_os01g43380 12001.m10601 protein transferase, transferring glycosyl groups, putative, expressed no original description	AT4G01210.1	0	glycosyl transferase family 1 protein	0	0	0	'26.2'	'misc.UDP glucosyl and glucoronyl transferases'
416	GRMZM2G008247_T01	-3.92115	0.002464	GRMZM2G008247	GRMZM2G008247_T01	GRMZM2G008247_P01	grmzm2g008247_t01|pacid:20872306	moderately similar to ( 478) AT5G44640 | Symbols: BGLU13 | BGLU13 (BETA GLUCOSIDASE 13); catalytic/ cation binding / hydrolase, hydrolyzing O-glycosyl compounds | chr5:18011146-18012669 FORWARDhighly similar to ( 995) BGLC_MAIZE Beta-glucosidase, chloroplast precursor (EC 3.2.1.21) (Gentiobiase) (Cellobiase) (Beta-D-glucoside glucohydrolase) - Zea mays (Maize)moderately similar to ( 478) loc_os04…	AT5G44640.1	BGLU13	beta glucosidase 13	LOC_Os04g39880.1	Os4bglu12 - beta-glucosidase, exo-beta-glucanase, expressed	GO:0004553,GO:0005975	'26.3'	'misc.gluco-, galacto- and mannosidases'
417	GRMZM2G008247_T02	-3.65248	0.010153	GRMZM2G008247	GRMZM2G008247_T02	GRMZM2G008247_P02	grmzm2g008247_t02|pacid:20872307	moderately similar to ( 421) AT2G44450 | Symbols: BGLU15 | BGLU15 (BETA GLUCOSIDASE 15); catalytic/ cation binding / hydrolase, hydrolyzing O-glycosyl compounds | chr2:18340966-18343744 FORWARDhighly similar to ( 855) BGLC_MAIZE Beta-glucosidase, chloroplast precursor (EC 3.2.1.21) (Gentiobiase) (Cellobiase) (Beta-D-glucoside glucohydrolase) - Zea mays (Maize)moderately similar to ( 451) loc_os04…	AT2G44450.1	BGLU15	beta glucosidase 15	LOC_Os04g39880.1	Os4bglu12 - beta-glucosidase, exo-beta-glucanase, expressed	GO:0004553,GO:0005975	'26.3'	'misc.gluco-, galacto- and mannosidases'
418	GRMZM2G376416_T10	-2.22853	0.021732	GRMZM2G376416	GRMZM2G376416_T10	GRMZM2G376416_P10	grmzm2g376416_t10|pacid:20840415	moderately similar to ( 303) AT1G02850 | Symbols: BGLU11 | BGLU11 (BETA GLUCOSIDASE 11); catalytic/ cation binding / hydrolase, hydrolyzing O-glycosyl compounds | chr1:630569-633085 FORWARDweakly similar to ( 190) MYRO_BRANA Myrosinase precursor (EC 3.2.1.147) (Sinigrinase) (Thioglucosidase) - Brassica napus (Rape)moderately similar to ( 486) loc_os09g33680 12009.m22014 protein cyanogenic beta-gl…	AT1G02850.2	BGLU11	beta glucosidase 11	LOC_Os09g33680.1	Os9bglu31 - beta-glucosidase, dhurrinase, similar to G. max hydroxyisourate hydrolase, expressed	GO:0004553,GO:0005975	'26.3'	'misc.gluco-, galacto- and mannosidases'
419	GRMZM2G376416_T06	-2.08154	0.036085	GRMZM2G376416	GRMZM2G376416_T06	GRMZM2G376416_P06	grmzm2g376416_t06|pacid:20840416	weakly similar to ( 164) AT4G22100 | Symbols: BGLU3 | BGLU3 (BETA GLUCOSIDASE 2); catalytic/ cation binding / hydrolase, hydrolyzing O-glycosyl compounds | chr4:11707370-11709932 REVERSEvery weakly similar to (87.8) MYR3_SINAL Myrosinase MB3 precursor (EC 3.2.1.147) (Sinigrinase) (Thioglucosidase) - Sinapis alba (White mustard) (Brassica hirta)moderately similar to ( 273) loc_os09g33680 12009.m22…	AT1G02850.5	BGLU11	beta glucosidase 11	LOC_Os09g33680.1	Os9bglu31 - beta-glucosidase, dhurrinase, similar to G. max hydroxyisourate hydrolase, expressed	GO:0004553,GO:0005975	'26.3'	'misc.gluco-, galacto- and mannosidases'
420	GRMZM2G015804_T04	-2.07477	0.043189	GRMZM2G015804	GRMZM2G015804_T04	GRMZM2G015804_P04	grmzm2g015804_t04|pacid:20865182	moderately similar to ( 498) AT1G26560 | Symbols: BGLU40 | BGLU40 (BETA GLUCOSIDASE 40); catalytic/ cation binding / hydrolase, hydrolyzing O-glycosyl compounds | chr1:9178513-9181726 FORWARDmoderately similar to ( 294) MYRO_BRANA Myrosinase precursor (EC 3.2.1.147) (Sinigrinase) (Thioglucosidase) - Brassica napus (Rape)highly similar to ( 571) loc_os03g11420 12003.m06593 protein non-cyanogenic b…	AT1G26560.1	BGLU40	beta glucosidase 40	LOC_Os03g11420.1	Os3bglu6 - beta-glucosidase/beta-fucosidase/beta-galactosidase, expressed	GO:0004553,GO:0005975	'26.3'	'misc.gluco-, galacto- and mannosidases'
421	GRMZM5G891430_T01	-2.07371	0.020019	GRMZM5G891430	GRMZM5G891430_T01	GRMZM5G891430_P01	grmzm5g891430_t01|pacid:20855266	very weakly similar to (90.9) loc_os03g06940 12003.m35030 protein beta-galactosidase precursor, putative, expressed no original description	AT4G36360.1	BGAL3	beta-galactosidase 3	LOC_Os03g06940.2	beta-galactosidase, putative, expressed	0	'26.3'	'misc.gluco-, galacto- and mannosidases'
422	GRMZM2G428518_T01	2.71603	0.049895	GRMZM2G428518	GRMZM2G428518_T01	GRMZM2G428518_P01	grmzm2g428518_t01|pacid:20824519	highly similar to ( 993) AT5G11720 | Symbols: | alpha-glucosidase 1 (AGLU1) | chr5:3776840-3780025 FORWARDnearly identical (1259) AGLU_ORYSA Probable alpha-glucosidase Os06g0675700 precursor (EC 3.2.1.20) (Maltase) - Oryza sativa (Rice)nearly identical (1259) loc_os06g46284 12006.m091810 protein alpha-glucosidase precursor, putative, expressedGlyco_hydro_31 COG1501 PRK10658 PRK10426 no original d…	AT5G11720.1	0	Glycosyl hydrolases family 31 protein	LOC_Os06g46284.1	glycosyl hydrolase, family 31, putative, expressed	GO:0004553,GO:0005975	'26.3.1'	'misc.gluco-, galacto- and mannosidases.alpha-galactosidase'
423	GRMZM2G153200_T02	-2.83216	0.001931	GRMZM2G153200	GRMZM2G153200_T02	GRMZM2G153200_P02	grmzm2g153200_t02|pacid:20828612	weakly similar to ( 173) AT5G63800 | Symbols: MUM2, BGAL6 | MUM2 (MUCILAGE-MODIFIED 2); beta-galactosidase | chr5:25530323-25535678 FORWARDweakly similar to ( 154) BGAL_ASPOF Beta-galactosidase precursor (EC 3.2.1.23) (Lactase) - Asparagus officinalis (Garden asparagus)moderately similar to ( 201) loc_os05g35360 12005.m07766 protein beta-galactosidase/ sugar binding protein, putative, expressedGl…	AT2G32810.2	BGAL9	beta galactosidase 9	LOC_Os05g35360.1	beta-galactosidase 7 precursor, putative, expressed	GO:0004553,GO:0005975	'26.3.2'	'misc.gluco-, galacto- and mannosidases.beta-galactosidase'
424	GRMZM2G119246_T01	-2.97861	0.007218	GRMZM2G119246	GRMZM2G119246_T01	GRMZM2G119246_P01	grmzm2g119246_t01|pacid:20859455	weakly similar to ( 130) AT4G13600 | Symbols: | EXPRESSED IN: 21 plant structures; EXPRESSED DURING: 12 growth stages; CONTAINS InterPro DOMAIN/s: X8 (InterPro:IPR012946); BEST Arabidopsis thaliana protein match is: E13L3 (GLUCAN ENDO-1,3-BETA-GLUCOSIDASE-LIKE PROTEIN 3); callose binding / polysaccharide binding (TAIR:AT5G08000.1); Has 804 Blast hits to 768 proteins in 66 species: Archae - 0; Bac…	AT4G13600.1	0	Carbohydrate-binding X8 domain superfamily protein	LOC_Os02g29980.1	X8 domain containing protein, expressed	0	'26.4'	'misc.beta 1,3 glucan hydrolases'
425	GRMZM2G119246_T03	-2.38825	0.041543	GRMZM2G119246	GRMZM2G119246_T03	GRMZM2G119246_P03	grmzm2g119246_t03|pacid:20859456	weakly similar to ( 117) AT4G13600 | Symbols: | EXPRESSED IN: 21 plant structures; EXPRESSED DURING: 12 growth stages; CONTAINS InterPro DOMAIN/s: X8 (InterPro:IPR012946); BEST Arabidopsis thaliana protein match is: E13L3 (GLUCAN ENDO-1,3-BETA-GLUCOSIDASE-LIKE PROTEIN 3); callose binding / polysaccharide binding (TAIR:AT5G08000.1); Has 804 Blast hits to 768 proteins in 66 species: Archae - 0; Bac…	AT4G13600.1	0	Carbohydrate-binding X8 domain superfamily protein	LOC_Os02g29980.1	X8 domain containing protein, expressed	0	'26.4'	'misc.beta 1,3 glucan hydrolases'
426	GRMZM2G114140_T03	-2.21787	0.031201	GRMZM2G114140	GRMZM2G114140_T03	GRMZM2G114140_P03	grmzm2g114140_t03|pacid:20832937	very weakly similar to (83.6) AT5G55180 | Symbols: | glycosyl hydrolase family 17 protein | chr5:22388834-22390561 FORWARDvery weakly similar to (88.6) loc_os07g35350 12007.m29207 protein hydrolase, hydrolyzing O-glycosyl compounds, putative, expressed no original description	AT5G55180.2	0	O-Glycosyl hydrolases family 17 protein	LOC_Os02g53200.2	glucan endo-1,3-beta-glucosidase precursor, putative, expressed	GO:0004553,GO:0005975	'26.4'	'misc.beta 1,3 glucan hydrolases'
427	GRMZM2G036752_T03	2.00081	0.022783	GRMZM2G036752	GRMZM2G036752_T03	GRMZM2G036752_P03	grmzm2g036752_t03|pacid:20843726	weakly similar to ( 114) AT1G18650 | Symbols: PDCB3 | PDCB3 (PLASMODESMATA CALLOSE-BINDING PROTEIN 3); callose binding / polysaccharide binding | chr1:6419036-6420413 REVERSEvery weakly similar to (83.6) E13B_WHEAT Glucan endo-1,3-beta-glucosidase precursor (EC 3.2.1.39) ((1->3)-beta-glucan endohydrolase) ((1->3)-beta-glucanase) (Beta-1,3-endoglucanase) - Triticum aestivum (Wheat)weakly similar t…	AT1G18650.1	PDCB3	plasmodesmata callose-binding protein 3	LOC_Os07g40940.1	X8 domain containing protein, expressed	0	'26.4'	'misc.beta 1,3 glucan hydrolases'
428	GRMZM2G127309_T03	2.05723	0.027827	GRMZM2G127309	GRMZM2G127309_T03	GRMZM2G127309_P03	grmzm2g127309_t03|pacid:20867694	weakly similar to ( 113) AT1G09460 | Symbols: | glucan endo-1,3-beta-glucosidase-related | chr1:3053901-3055090 FORWARDvery weakly similar to (86.3) E13B_WHEAT Glucan endo-1,3-beta-glucosidase precursor (EC 3.2.1.39) ((1->3)-beta-glucan endohydrolase) ((1->3)-beta-glucanase) (Beta-1,3-endoglucanase) - Triticum aestivum (Wheat)moderately similar to ( 248) loc_os03g61780 12003.m11059 protein expres…	AT1G09460.1	0	Carbohydrate-binding X8 domain superfamily protein	LOC_Os03g61780.1	glucan endo-1,3-beta-glucosidase-related, putative, expressed	0	'26.4'	'misc.beta 1,3 glucan hydrolases'
429	GRMZM2G591605_T02	-2.476	0.003292	GRMZM2G591605	GRMZM2G591605_T02	GRMZM2G591605_P02	grmzm2g591605_t02|pacid:20849370	moderately similar to ( 240) AT3G57270 | Symbols: BG1 | BG1 (BETA-1,3-GLUCANASE 1); catalytic/ cation binding / hydrolase, hydrolyzing O-glycosyl compounds | chr3:21191336-21193118 REVERSEmoderately similar to ( 390) E13F_HORVU Putative glucan endo-1,3-beta-glucosidase GVI precursor (EC 3.2.1.39) ((1->3)-beta-glucan endohydrolase GVI) ((1->3)-beta-glucanase isoenzyme GVI) (Beta-1,3-endoglucanase …	AT3G57270.1	BG1	beta-1,3-glucanase 1	LOC_Os01g58730.1	glycosyl hydrolases family 17, putative, expressed	GO:0004553,GO:0005975	'26.4.1'	'misc.beta 1,3 glucan hydrolases.glucan endo-1,3-beta-glucosidase'
430	GRMZM2G111143_T03	2.64235	0.009712	GRMZM2G111143	GRMZM2G111143_T03	GRMZM2G111143_P03	grmzm2g111143_t03|pacid:20843238	moderately similar to ( 305) AT5G24318 | Symbols: | catalytic/ cation binding / hydrolase, hydrolyzing O-glycosyl compounds | chr5:8282390-8283956 REVERSEmoderately similar to ( 468) E13B_WHEAT Glucan endo-1,3-beta-glucosidase precursor (EC 3.2.1.39) ((1->3)-beta-glucan endohydrolase) ((1->3)-beta-glucanase) (Beta-1,3-endoglucanase) - Triticum aestivum (Wheat)moderately similar to ( 467) loc_os11…	AT5G24318.2	0	O-Glycosyl hydrolases family 17 protein	LOC_Os11g47820.1	glucan endo-1,3-beta-glucosidase precursor, putative, expressed	GO:0004553,GO:0005975	'26.4.1'	'misc.beta 1,3 glucan hydrolases.glucan endo-1,3-beta-glucosidase'
431	GRMZM5G858249_T01	3.02179	0.004481	GRMZM5G858249	GRMZM5G858249_T01	GRMZM5G858249_P01	grmzm5g858249_t01|pacid:20882447	moderately similar to ( 350) AT4G34480 | Symbols: | catalytic/ cation binding / hydrolase, hydrolyzing O-glycosyl compounds | chr4:16481147-16483988 REVERSEmoderately similar to ( 251) E13B_WHEAT Glucan endo-1,3-beta-glucosidase precursor (EC 3.2.1.39) ((1->3)-beta-glucan endohydrolase) ((1->3)-beta-glucanase) (Beta-1,3-endoglucanase) - Triticum aestivum (Wheat)highly similar to ( 503) loc_os03g4…	AT4G34480.1	0	O-Glycosyl hydrolases family 17 protein	LOC_Os03g46660.1	glucan endo-1,3-beta-glucosidase precursor, putative, expressed	GO:0004553,GO:0005975	'26.4.1'	'misc.beta 1,3 glucan hydrolases.glucan endo-1,3-beta-glucosidase'
432	GRMZM2G160752_T03	-2.76364	0.002244	GRMZM2G160752	GRMZM2G160752_T03	GRMZM2G160752_P03	grmzm2g160752_t03|pacid:20865922	moderately similar to ( 444) AT3G20020 | Symbols: ATPRMT6, PRMT6 | PRMT6 (PROTEIN ARGININE METHYLTRANSFERASE 6); methyltransferase/ protein methyltransferase | chr3:6984055-6987945 REVERSEhighly similar to ( 587) loc_os10g34740 12010.m06301 protein protein arginine N-methyltransferase 6, putative, expressed no original description	AT3G20020.1	ATPRMT6,PRMT6	protein arginine methyltransferase 6	LOC_Os10g34740.1	methyltransferase, putative, expressed	GO:0008276,GO:0006479,GO:0005737	'26.6'	'misc.O-methyl transferases'
433	GRMZM2G003038_T04	-2.54781	0.0174	GRMZM2G003038	GRMZM2G003038_T04	GRMZM2G003038_P04	grmzm2g003038_t04|pacid:20832188	highly similar to ( 548) AT4G29510 | Symbols: ATPRMT11, PRMT11, ATPRMT1B, PRMT1B | PRMT11 (ARGININE METHYLTRANSFERASE 11); protein-arginine N-methyltransferase | chr4:14491739-14493752 FORWARDhighly similar to ( 594) loc_os09g19560 12009.m05164 protein protein arginine N-methyltransferase 1, putative, expressed no original description	AT4G29510.1	ATPRMT11,ATPRMT1B,PRMT11,PRMT1B	arginine methyltransferase 11	LOC_Os09g19560.1	methyltransferase, putative, expressed	GO:0008276,GO:0006479,GO:0005737	'26.6'	'misc.O-methyl transferases'
434	GRMZM2G073109_T01	-2.14065	0.009821	GRMZM2G073109	GRMZM2G073109_T01	GRMZM2G073109_P01	grmzm2g073109_t01|pacid:20881646	very weakly similar to (96.3) AT3G20020 | Symbols: ATPRMT6, PRMT6 | PRMT6 (PROTEIN ARGININE METHYLTRANSFERASE 6); methyltransferase/ protein methyltransferase | chr3:6984055-6987945 REVERSEweakly similar to ( 137) loc_os10g34740 12010.m06301 protein protein arginine N-methyltransferase 6, putative, expressed no original description	AT3G20020.1	ATPRMT6,PRMT6	protein arginine methyltransferase 6	LOC_Os10g34740.1	methyltransferase, putative, expressed	0	'26.6'	'misc.O-methyl transferases'
435	GRMZM2G369987_T01	-3.0771	0.002976	GRMZM2G369987	GRMZM2G369987_T01	GRMZM2G369987_P01	grmzm2g369987_t01|pacid:20861818	weakly similar to ( 105) AT3G24200 | Symbols: | FAD binding / monooxygenase/ oxidoreductase/ oxidoreductase, acting on paired donors, with incorporation or reduction of molecular oxygen, NADH or NADPH as one donor, and incorporation of one atom of oxygen | chr3:8748095-8751166 REVERSEweakly similar to ( 167) loc_os03g62260 12003.m11104 protein monooxygenase/ oxidoreductase, putative, expressed no…	AT3G24200.2	0	FAD/NAD(P)-binding oxidoreductase family protein	LOC_Os03g62260.1	FAD binding domain containing protein, expressed	0	'26.7'	'misc.oxidases - copper, flavone etc'
436	GRMZM2G143886_T01	-2.44755	0.022835	GRMZM2G143886	GRMZM2G143886_T01	GRMZM2G143886_P01	grmzm2g143886_t01|pacid:20856839	moderately similar to ( 266) AT4G21580 | Symbols: | oxidoreductase, zinc-binding dehydrogenase family protein | chr4:11475822-11477514 FORWARDmoderately similar to ( 326) loc_os02g56180 12002.m10642 protein quinone oxidoreductase, putative, expressedQor ADH_zinc_N PRK10754 AdhP COG2130 no original description	AT4G21580.1	0	oxidoreductase, zinc-binding dehydrogenase family protein	LOC_Os02g56180.1	dehydrogenase, putative, expressed	GO:0008270,GO:0016491,GO:0055114	'26.7'	'misc.oxidases - copper, flavone etc'
437	GRMZM2G137820_T02	-2.22638	0.006603	GRMZM2G137820	GRMZM2G137820_T02	GRMZM2G137820_P02	grmzm2g137820_t02|pacid:20820720	moderately similar to ( 207) AT3G59050 | Symbols: ATPAO3 | ATPAO3 (Polyamine oxidase 3); polyamine oxidase | chr3:21824932-21827173 REVERSEmoderately similar to ( 272) loc_os04g53190 12004.m35201 protein lysine-specific histone demethylase 1, putative, expressed no original description	AT3G59050.1	ATPAO3,PAO3	polyamine oxidase 3	LOC_Os04g53195.1	expressed protein	GO:0016491,GO:0055114	'26.7'	'misc.oxidases - copper, flavone etc'
438	GRMZM2G332829_T01	-2.21284	0.049672	GRMZM2G332829	GRMZM2G332829_T01	GRMZM2G332829_P01	grmzm2g332829_t01|pacid:20861577	weakly similar to ( 134) AT4G21580 | Symbols: | oxidoreductase, zinc-binding dehydrogenase family protein | chr4:11475822-11477514 FORWARDweakly similar to ( 181) loc_os02g56180 12002.m10642 protein quinone oxidoreductase, putative, expressed no original description	AT4G21580.1	0	oxidoreductase, zinc-binding dehydrogenase family protein	LOC_Os02g56180.1	dehydrogenase, putative, expressed	GO:0008234,GO:0006508	'26.7'	'misc.oxidases - copper, flavone etc'
439	GRMZM2G028004_T01	-2.21249	0.011081	GRMZM2G028004	GRMZM2G028004_T01	GRMZM2G028004_P01	grmzm2g028004_t01|pacid:20846310	moderately similar to ( 229) AT2G43080 | Symbols: AT-P4H-1 | AT-P4H-1 (A. THALIANA P4H ISOFORM 1); oxidoreductase, acting on paired donors, with incorporation or reduction of molecular oxygen, 2-oxoglutarate as one donor, and incorporation of one atom each of oxygen into both donors / procollagen-proline 4-dioxygen | chr2:17915755-17918599 FORWARDmoderately similar to ( 268) loc_os04g27850 12004.…	AT2G43080.1	AT-P4H-1	P4H isoform 1	LOC_Os04g27850.1	oxidoreductase, putative, expressed	0	'26.7'	'misc.oxidases - copper, flavone etc'
440	GRMZM2G019515_T01	2.25975	0.012388	GRMZM2G019515	GRMZM2G019515_T01	GRMZM2G019515_P01	grmzm2g019515_t01|pacid:20853324	moderately similar to ( 352) AT1G48910 | Symbols: YUC10 | YUC10; FAD binding / monooxygenase/ oxidoreductase | chr1:18091681-18093774 FORWARDhighly similar to ( 549) loc_os01g16714 12001.m08267 protein disulfide oxidoreductase/ monooxygenase/ oxidoreductase, putative, expressedTrkA FMO-like no original description	AT1G48910.1	YUC10	Flavin-containing monooxygenase family protein	LOC_Os01g16714.1	flavin monooxygenase, putative, expressed	GO:0004499,GO:0050660,GO:0050661,GO:0055114	'26.7'	'misc.oxidases - copper, flavone etc'
441	AC177897_2_FGT022	2.92717	0.001862	AC177897.2_FG022	AC177897.2_FGT022	AC177897.2_FGP022	ac177897.2_fgt022|pacid:20871278	highly similar to ( 530) AT5G66920 | Symbols: sks17 | sks17 (SKU5 Similar 17); copper ion binding / oxidoreductase | chr5:26722963-26725370 FORWARDmoderately similar to ( 457) NTP3_TOBAC Pollen-specific protein NTP303 precursor - Nicotiana tabacum (Common tobacco)highly similar to ( 696) loc_os07g02810 12007.m04753 protein L-ascorbate oxidase homolog precursor, putative, expressedCu-oxidase_3 Cu-…	AT5G66920.1	sks17	SKU5 similar 17	LOC_Os07g02810.1	L-ascorbate oxidase homolog precursor, putative, expressed	GO:0016491,GO:0055114,GO:0005507	'26.7'	'misc.oxidases - copper, flavone etc'
442	GRMZM2G086702_T02	-2.09955	0.027167	GRMZM2G086702	GRMZM2G086702_T02	GRMZM2G086702_P02	grmzm2g086702_t02|pacid:20873759	weakly similar to ( 125) AT2G23620 | Symbols: ATMES1, MES1 | MES1 (METHYL ESTERASE 1); hydrolase, acting on ester bonds / methyl indole-3-acetate esterase/ methyl jasmonate esterase/ methyl salicylate esterase | chr2:10047462-10049248 REVERSEweakly similar to ( 121) HNL_HEVBR (S)-acetone-cyanohydrin lyase (EC 4.1.2.39) ((S)-hydroxynitrile lyase) ((S)-hydroxynitrilase) (Oxynitrilase) - Hevea brasi…	AT2G23620.1	ATMES1,MES1	methyl esterase 1	LOC_Os01g57770.1	OsPOP4 - Putative Prolyl Oligopeptidase homologue, expressed	0	'26.8'	'misc.nitrilases, *nitrile lyases, berberine bridge enzymes, reticuline oxidases, troponine reductases'
443	GRMZM2G042639_T07	-2.82187	0.043122	GRMZM2G042639	GRMZM2G042639_T07	GRMZM2G042639_P07	grmzm2g042639_t07|pacid:20868311	weakly similar to ( 182) AT3G55040 | Symbols: GSTL2 | GSTL2 | chr3:20398718-20400305 REVERSEmoderately similar to ( 345) IN21_MAIZE IN2-1 protein - Zea mays (Maize)moderately similar to ( 287) loc_os03g17480 12003.m07175 protein IN2-1 protein, putative, expressedGST_C_Lambda no original description	AT3G55040.1	GSTL2	glutathione transferase lambda 2	LOC_Os03g17480.1	IN2-1 protein, putative, expressed	0	'26.9'	'misc.glutathione S transferases'
444	GRMZM2G308687_T01	2.79705	0.011442	GRMZM2G308687	GRMZM2G308687_T01	GRMZM2G308687_P01	grmzm2g308687_t01|pacid:20862926	moderately similar to ( 228) AT1G78380 | Symbols: ATGSTU19, GST8 | ATGSTU19 (GLUTATHIONE S-TRANSFERASE TAU 19); glutathione binding / glutathione transferase | chr1:29486659-29487819 REVERSEmoderately similar to ( 251) GSTU1_ORYSA Probable glutathione S-transferase GSTU1 (EC 2.5.1.18) - Oryza sativa (Rice)moderately similar to ( 251) loc_os03g57200 12003.m10639 protein glutathione S-transferase p…	AT1G17180.1	ATGSTU25,GSTU25	glutathione S-transferase TAU 25	LOC_Os09g20220.1	glutathione S-transferase, putative, expressed	GO:0005515	'26.9'	'misc.glutathione S transferases'
445	GRMZM2G181236_T03	-3.3594	0.001678	GRMZM2G181236	GRMZM2G181236_T03	GRMZM2G181236_P03	grmzm2g181236_t03|pacid:20865195	weakly similar to ( 112) AT2G12190 | Symbols: | cytochrome P450, putative | chr2:4891807-4893345 REVERSEvery weakly similar to (89.0) C77A1_SOLME Cytochrome P450 77A1 (EC 1.14.-.-) (CYPLXXVIIA1) (P-450EG6) (Fragment) - Solanum melongena (Eggplant) (Aubergine)weakly similar to ( 135) loc_os10g37120 12010.m06512 protein transposon protein, putative, unclassified no original description	AT1G64930.1	CYP89A7	cytochrome P450, family 87, subfamily A, polypeptide 7	LOC_Os10g37100.1	cytochrome P450, putative, expressed	GO:0005506,GO:0016705,GO:0020037,GO:0055114	'26.10'	'misc.cytochrome P450'
446	GRMZM2G131508_T01	-3.33234	0.002583	GRMZM2G131508	GRMZM2G131508_T01	GRMZM2G131508_P01	grmzm2g131508_t01|pacid:20856296	moderately similar to ( 330) AT2G24180 | Symbols: CYP71B6 | CYP71B6 (CYTOCHROME P450 71B6); electron carrier/ heme binding / iron ion binding / monooxygenase/ oxygen binding | chr2:10281890-10283589 FORWARDmoderately similar to ( 409) C71DA_SOYBN Cytochrome P450 71D10 (EC 1.14.-.-) - Glycine max (Soybean)highly similar to ( 543) loc_os06g30500 12006.m07593 protein cytochrome P450 71D7, putative, …	AT2G24180.1	CYP71B6	cytochrome p450 71b6	LOC_Os06g30500.1	cytochrome P450, putative, expressed	GO:0005506,GO:0016705,GO:0020037,GO:0055114	'26.10'	'misc.cytochrome P450'
447	GRMZM2G102079_T01	-2.91872	0.028255	GRMZM2G102079	GRMZM2G102079_T01	GRMZM2G102079_P01	grmzm2g102079_t01|pacid:20834139	moderately similar to ( 334) AT5G07990 | Symbols: TT7, CYP75B1, D501 | TT7 (TRANSPARENT TESTA 7); flavonoid 3-monooxygenase/ oxygen binding | chr5:2560437-2562859 FORWARDmoderately similar to ( 309) C71DA_SOYBN Cytochrome P450 71D10 (EC 1.14.-.-) - Glycine max (Soybean)highly similar to ( 583) loc_os03g44740 12003.m09511 protein cytochrome P450 93A3, putative, expressedp450 CypX no original descr…	AT5G07990.1	CYP75B1,D501,TT7	Cytochrome P450 superfamily protein	LOC_Os03g44740.1	cytochrome P450, putative, expressed	GO:0005506,GO:0016705,GO:0020037,GO:0055114	'26.10'	'misc.cytochrome P450'
448	GRMZM5G872368_T02	-2.91204	0.001678	GRMZM5G872368	GRMZM5G872368_T02	GRMZM5G872368_P02	grmzm5g872368_t02|pacid:20872629	weakly similar to ( 124) C85A1_ORYSA Cytochrome P450 85A1 (EC 1.14.-.-) (C6-oxidase) (OsDWARF) (Dwarf protein) - Oryza sativa (Rice)weakly similar to ( 124) loc_os03g40540 12003.m09132 protein cytochrome P450 85A1, putative, expressed no original description	AT5G38970.1	ATBR6OX,BR6OX,BR6OX1,CYP85A1	brassinosteroid-6-oxidase 1	LOC_Os03g40540.1	cytochrome P450, putative, expressed	GO:0005506,GO:0016705,GO:0020037,GO:0055114	'26.10'	'misc.cytochrome P450'
449	GRMZM5G864903_T01	-2.61177	0.004144	GRMZM5G864903	GRMZM5G864903_T01	GRMZM5G864903_P01	grmzm5g864903_t01|pacid:20826398	moderately similar to ( 473) AT2G46950 | Symbols: CYP709B2 | CYP709B2; electron carrier/ heme binding / iron ion binding / monooxygenase/ oxygen binding | chr2:19289466-19291541 REVERSEmoderately similar to ( 349) C72A1_CATRO Cytochrome P450 72A1 (EC 1.3.3.9) (CYPLXXII) (Secologanin synthase) (SLS) - Catharanthus roseus (Rosy periwinkle) (Madagascar periwinkle)highly similar to ( 678) loc_os01g24…	AT2G46950.1	CYP709B2	cytochrome P450, family 709, subfamily B, polypeptide 2	LOC_Os01g24780.1	cytochrome P450, putative, expressed	GO:0005506,GO:0016705,GO:0020037,GO:0055114	'26.10'	'misc.cytochrome P450'
450	GRMZM2G181236_T01	-2.53036	0.006603	GRMZM2G181236	GRMZM2G181236_T01	GRMZM2G181236_P01	grmzm2g181236_t01|pacid:20865193	moderately similar to ( 424) AT1G64940 | Symbols: CYP89A6 | CYP89A6; electron carrier/ heme binding / iron ion binding / monooxygenase/ oxygen binding | chr1:24123789-24125324 FORWARDmoderately similar to ( 295) C77A3_SOYBN Cytochrome P450 77A3 (EC 1.14.-.-) - Glycine max (Soybean)highly similar to ( 650) loc_os10g37110 12010.m06511 protein transposon protein, putative, unclassified, expressedp45…	AT1G64940.1	CYP89A6	cytochrome P450, family 87, subfamily A, polypeptide 6	LOC_Os10g37100.1	cytochrome P450, putative, expressed	GO:0005506,GO:0016705,GO:0020037,GO:0055114	'26.10'	'misc.cytochrome P450'
451	GRMZM2G159179_T01	-2.29269	0.003872	GRMZM2G159179	GRMZM2G159179_T01	GRMZM2G159179_P01	grmzm2g159179_t01|pacid:20874476	highly similar to ( 532) AT2G27690 | Symbols: CYP94C1 | CYP94C1; fatty acid (omega-1)-hydroxylase/ oxygen binding | chr2:11809373-11810860 FORWARDweakly similar to ( 102) C97B2_SOYBN Cytochrome P450 97B2 (EC 1.14.-.-) - Glycine max (Soybean)highly similar to ( 740) loc_os11g05380 12011.m04735 protein cytochrome P450 94A2, putative, expressedp450 CypX no original description	AT2G27690.1	CYP94C1	cytochrome P450, family 94, subfamily C, polypeptide 1	LOC_Os11g05380.1	cytochrome P450, putative, expressed	GO:0005506,GO:0016705,GO:0020037,GO:0055114	'26.10'	'misc.cytochrome P450'
452	GRMZM2G015542_T01	-2.12589	0.005974	GRMZM2G015542	GRMZM2G015542_T01	GRMZM2G015542_P01	grmzm2g015542_t01|pacid:20841282	moderately similar to ( 358) AT3G26330 | Symbols: CYP71B37 | CYP71B37; electron carrier/ heme binding / iron ion binding / monooxygenase/ oxygen binding | chr3:9646873-9648536 REVERSEmoderately similar to ( 417) C71D8_SOYBN Cytochrome P450 71D8 (EC 1.14.-.-) (P450 CP7) - Glycine max (Soybean)highly similar to ( 797) loc_os09g10340 12009.m04299 protein cytochrome P450 71D7, putative, expressedp450…	AT3G26330.1	CYP71B37	cytochrome P450, family 71, subfamily B, polypeptide 37	LOC_Os09g10340.1	cytochrome P450, putative, expressed	GO:0005506,GO:0016705,GO:0020037,GO:0055114	'26.10'	'misc.cytochrome P450'
453	GRMZM2G143202_T02	-2.1158	0.027604	GRMZM2G143202	GRMZM2G143202_T02	GRMZM2G143202_P02	grmzm2g143202_t02|pacid:20862843	weakly similar to ( 187) AT3G53130 | Symbols: LUT1, CYP97C1 | LUT1 (LUTEIN DEFICIENT 1); epsilon hydroxylase/ oxygen binding | chr3:19692812-19695278 FORWARDvery weakly similar to (89.4) C97B2_SOYBN Cytochrome P450 97B2 (EC 1.14.-.-) - Glycine max (Soybean)moderately similar to ( 222) loc_os10g39930 12010.m065331 protein cytochrome P450 97B2, putative, expressed no original description	AT3G53130.1	CYP97C1,LUT1	Cytochrome P450 superfamily protein	LOC_Os10g39930.1	cytochrome P450 97B2, putative, expressed	GO:0005506,GO:0016705,GO:0020037,GO:0055114	'26.10'	'misc.cytochrome P450'
454	GRMZM2G176943_T01	-2.08543	0.038739	GRMZM2G176943	GRMZM2G176943_T01	GRMZM2G176943_P01	grmzm2g176943_t01|pacid:20828298	moderately similar to ( 467) AT3G14690 | Symbols: CYP72A15 | CYP72A15; electron carrier/ heme binding / iron ion binding / monooxygenase/ oxygen binding | chr3:4937410-4939310 FORWARDmoderately similar to ( 425) C72A1_CATRO Cytochrome P450 72A1 (EC 1.3.3.9) (CYPLXXII) (Secologanin synthase) (SLS) - Catharanthus roseus (Rosy periwinkle) (Madagascar periwinkle)highly similar to ( 610) loc_os01g4377…	AT3G14690.1	CYP72A15	cytochrome P450, family 72, subfamily A, polypeptide 15	LOC_Os01g43774.1	cytochrome P450 72A1, putative, expressed	GO:0005506,GO:0016705,GO:0020037,GO:0055114	'26.10'	'misc.cytochrome P450'
455	GRMZM2G344903_T01	-2.0059	0.012041	GRMZM2G344903	GRMZM2G344903_T01	GRMZM2G344903_P01	grmzm2g344903_t01|pacid:20825320	weakly similar to ( 149) loc_os08g05620 12008.m04705 protein cytochrome P450 89A2, putative, expressed no original description	AT3G03470.1	CYP89A9	cytochrome P450, family 87, subfamily A, polypeptide 9	LOC_Os08g05620.1	cytochrome P450, putative, expressed	0	'26.10'	'misc.cytochrome P450'
456	GRMZM2G114988_T01	2.03395	0.033058	GRMZM2G114988	GRMZM2G114988_T01	GRMZM2G114988_P01	grmzm2g114988_t01|pacid:20861311	moderately similar to ( 311) AT4G37340 | Symbols: CYP81D3 | CYP81D3; electron carrier/ heme binding / iron ion binding / monooxygenase/ oxygen binding | chr4:17564953-17566706 REVERSEmoderately similar to ( 240) C93A1_SOYBN Cytochrome P450 93A1 (EC 1.14.-.-) - Glycine max (Soybean)highly similar to ( 561) loc_os03g55240 12003.m10439 protein cytochrome P450 81E1, putative, expressedp450 CypX no or…	AT4G37330.1	CYP81D4	cytochrome P450, family 81, subfamily D, polypeptide 4	LOC_Os03g55240.1	cytochrome P450, putative, expressed	GO:0005506,GO:0016705,GO:0020037,GO:0055114	'26.10'	'misc.cytochrome P450'
457	GRMZM5G847159_T01	2.12803	0.011104	GRMZM5G847159	GRMZM5G847159_T01	GRMZM5G847159_P01	grmzm5g847159_t01|pacid:20858526	very weakly similar to (97.1) AT2G30770 | Symbols: CYP71A13 | CYP71A13 (cytochrome P450, family 71, subfamily A, polypeptide 13); indoleacetaldoxime dehydratase/ oxygen binding | chr2:13109909-13112006 REVERSEweakly similar to ( 124) C71DA_SOYBN Cytochrome P450 71D10 (EC 1.14.-.-) - Glycine max (Soybean)weakly similar to ( 197) loc_os02g09390 12002.m06236 protein cytochrome P450 71D8, putative, e…	AT2G30770.1	CYP71A13	cytochrome P450, family 71, subfamily A, polypeptide 13	LOC_Os02g09390.1	cytochrome P450, putative, expressed	GO:0005506,GO:0016705,GO:0020037,GO:0055114	'26.10'	'misc.cytochrome P450'
458	GRMZM2G171118_T01	2.52565	0.025786	GRMZM2G171118	GRMZM2G171118_T01	GRMZM2G171118_P01	grmzm2g171118_t01|pacid:20865126	moderately similar to ( 300) AT3G26300 | Symbols: CYP71B34 | CYP71B34; electron carrier/ heme binding / iron ion binding / monooxygenase/ oxygen binding | chr3:9639199-9640866 REVERSEmoderately similar to ( 375) C71DA_SOYBN Cytochrome P450 71D10 (EC 1.14.-.-) - Glycine max (Soybean)highly similar to ( 619) loc_os03g39650 12003.m09052 protein cytochrome P450 71D10, putative, expressedp450 CypX no …	AT3G26300.1	CYP71B34	cytochrome P450, family 71, subfamily B, polypeptide 34	LOC_Os03g39650.1	cytochrome P450, putative, expressed	GO:0005506,GO:0016705,GO:0020037,GO:0055114	'26.10'	'misc.cytochrome P450'
459	GRMZM2G130755_T01	2.61564	0.015808	GRMZM2G130755	GRMZM2G130755_T01	GRMZM2G130755_P01	grmzm2g130755_t01|pacid:20867226	moderately similar to ( 333) AT3G26280 | Symbols: CYP71B4 | CYP71B4; electron carrier/ heme binding / iron ion binding / monooxygenase/ oxygen binding | chr3:9630358-9631970 REVERSEmoderately similar to ( 405) C71DA_SOYBN Cytochrome P450 71D10 (EC 1.14.-.-) - Glycine max (Soybean)highly similar to ( 548) loc_os06g30500 12006.m07593 protein cytochrome P450 71D7, putative, expressedp450 CypX no ori…	AT3G26280.1	CYP71B4	cytochrome P450, family 71, subfamily B, polypeptide 4	LOC_Os06g30500.1	cytochrome P450, putative, expressed	GO:0005506,GO:0016705,GO:0020037,GO:0055114	'26.10'	'misc.cytochrome P450'
460	GRMZM5G837869_T01	2.63414	0.042171	GRMZM5G837869	GRMZM5G837869_T01	GRMZM5G837869_P01	grmzm5g837869_t01|pacid:20879960	highly similar to ( 793) AT1G31800 | Symbols: CYP97A3, LUT5 | CYP97A3 (CYTOCHROME P450-TYPE MONOOXYGENASE 97A3); carotene beta-ring hydroxylase/ oxygen binding | chr1:11396440-11399470 FORWARDmoderately similar to ( 453) C97B2_SOYBN Cytochrome P450 97B2 (EC 1.14.-.-) - Glycine max (Soybean)highly similar to ( 997) loc_os02g57290 12002.m33947 protein cytochrome P450 97B3, putative, expressedp450 C…	AT1G31800.1	CYP97A3,LUT5	cytochrome P450, family 97, subfamily A, polypeptide 3	LOC_Os02g57290.1	cytochrome P450, putative, expressed	GO:0005506,GO:0016705,GO:0020037,GO:0055114	'26.10'	'misc.cytochrome P450'
461	AC233853_1_FGT003	2.72396	0.02245	AC233853.1_FG003	AC233853.1_FGT003	AC233853.1_FGP003	ac233853.1_fgt003|pacid:20831431	highly similar to ( 631) AT2G34500 | Symbols: CYP710A1 | CYP710A1 (cytochrome P450, family 710, subfamily A, polypeptide 1); C-22 sterol desaturase/ oxygen binding | chr2:14539712-14541199 REVERSEvery weakly similar to (93.6) KAO1_HORVU Ent-kaurenoic acid oxidase 1 (EC 1.14.13.79) (gpr5) - Hordeum vulgare (Barley)highly similar to ( 845) loc_os01g11340 12001.m07753 protein CYP710A1, putative, exp…	AT2G34500.1	CYP710A1	cytochrome P450, family 710, subfamily A, polypeptide 1	LOC_Os01g11340.1	cytochrome P450, putative, expressed	GO:0005506,GO:0016705,GO:0020037,GO:0055114	'26.10'	'misc.cytochrome P450'
462	GRMZM2G009232_T02	5.02644	0.045351	GRMZM2G009232	GRMZM2G009232_T02	GRMZM2G009232_P02	grmzm2g009232_t02|pacid:20862212	very weakly similar to (95.5) AT5G67310 | Symbols: CYP81G1 | CYP81G1; electron carrier/ heme binding / iron ion binding / monooxygenase/ oxygen binding | chr5:26855313-26856924 REVERSEvery weakly similar to (90.9) C71DA_SOYBN Cytochrome P450 71D10 (EC 1.14.-.-) - Glycine max (Soybean)moderately similar to ( 229) loc_os02g30090 12002.m08152 protein cytochrome P450 81E1, putativep450 no original de…	AT5G67310.1	CYP81G1	cytochrome P450, family 81, subfamily G, polypeptide 1	LOC_Os02g30090.1	cytochrome P450, putative, expressed	GO:0005506,GO:0016705,GO:0020037,GO:0055114	'26.10'	'misc.cytochrome P450'
463	GRMZM2G150134_T01	-6.33563	0.001406	GRMZM2G150134	GRMZM2G150134_T01	GRMZM2G150134_P01	grmzm2g150134_t01|pacid:20851187	moderately similar to ( 266) AT3G17070 | Symbols: | peroxidase, putative | chr3:5821048-5823165 FORWARDweakly similar to ( 162) PER1_ORYSA Peroxidase 1 precursor (EC 1.11.1.7) - Oryza sativa (Rice)moderately similar to ( 338) loc_os05g14260 12005.m05837 protein peroxidase 29 precursor, putative, expressedsecretory_peroxidase plant_peroxidase peroxidase no original description	AT3G17070.1	0	Peroxidase family protein	LOC_Os05g14260.1	peroxidase precursor, putative, expressed	GO:0004601,GO:0020037,GO:0006979,GO:0055114	'26.12'	'misc.peroxidases'
464	GRMZM2G022828_T01	-2.69528	0.010642	GRMZM2G022828	GRMZM2G022828_T01	GRMZM2G022828_P01	grmzm2g022828_t01|pacid:20874415	very weakly similar to ( 100) AT1G05260 | Symbols: RCI3, RCI3A | RCI3 (RARE COLD INDUCIBLE GENE 3); peroxidase | chr1:1529827-1531271 FORWARDvery weakly similar to (93.2) PER1_ORYSA Peroxidase 1 precursor (EC 1.11.1.7) - Oryza sativa (Rice)weakly similar to ( 200) loc_os05g04490 12005.m04982 protein peroxidase 1 precursor, putative, expressedsecretory_peroxidase no original description	AT1G05260.1	RCI3,RCI3A	Peroxidase superfamily protein	LOC_Os05g04490.1	peroxidase precursor, putative, expressed	GO:0004601,GO:0020037,GO:0006979,GO:0055114	'26.12'	'misc.peroxidases'
465	GRMZM2G050829_T01	-2.15727	0.003626	GRMZM2G050829	GRMZM2G050829_T01	GRMZM2G050829_P01	grmzm2g050829_t01|pacid:20875124	moderately similar to ( 231) AT1G05260 | Symbols: RCI3, RCI3A | RCI3 (RARE COLD INDUCIBLE GENE 3); peroxidase | chr1:1529827-1531271 FORWARDmoderately similar to ( 218) PER2_ARAHY Cationic peroxidase 2 precursor (EC 1.11.1.7) (PNPC2) - Arachis hypogaea (Peanut)moderately similar to ( 397) loc_os05g04490 12005.m04982 protein peroxidase 1 precursor, putative, expressedsecretory_peroxidase plant_per…	AT1G05260.1	RCI3,RCI3A	Peroxidase superfamily protein	LOC_Os05g04490.1	peroxidase precursor, putative, expressed	GO:0004601,GO:0020037,GO:0006979,GO:0055114	'26.12'	'misc.peroxidases'
466	GRMZM2G080689_T01	1.99919	0.010591	GRMZM2G080689	GRMZM2G080689_T01	GRMZM2G080689_P01	grmzm2g080689_t01|pacid:20838582	moderately similar to ( 331) AT5G05340 | Symbols: | peroxidase, putative | chr5:1579142-1580819 REVERSEmoderately similar to ( 333) PER1_ARAHY Cationic peroxidase 1 precursor (EC 1.11.1.7) (PNPC1) - Arachis hypogaea (Peanut)moderately similar to ( 462) loc_os06g35490 12006.m08086 protein peroxidase 52 precursor, putativesecretory_peroxidase plant_peroxidase peroxidase ascorbate_peroxidase no orig…	AT5G05340.1	0	Peroxidase superfamily protein	LOC_Os06g35490.1	peroxidase precursor, putative, expressed	GO:0004601,GO:0020037,GO:0006979,GO:0055114	'26.12'	'misc.peroxidases'
467	GRMZM2G020523_T01	2.0954	0.005008	GRMZM2G020523	GRMZM2G020523_T01	GRMZM2G020523_P01	grmzm2g020523_t01|pacid:20862721	moderately similar to ( 341) AT5G05340 | Symbols: | peroxidase, putative | chr5:1579142-1580819 REVERSEmoderately similar to ( 360) PER1_ARAHY Cationic peroxidase 1 precursor (EC 1.11.1.7) (PNPC1) - Arachis hypogaea (Peanut)moderately similar to ( 358) loc_os07g47990 12007.m29327 protein peroxidase 2 precursor, putative, expressedsecretory_peroxidase plant_peroxidase peroxidase no original descri…	AT5G05340.1	0	Peroxidase superfamily protein	LOC_Os03g32050.1	peroxidase precursor, putative, expressed	GO:0004601,GO:0020037,GO:0006979,GO:0055114	'26.12'	'misc.peroxidases'
468	GRMZM2G085198_T02	2.24144	0.014773	GRMZM2G085198	GRMZM2G085198_T02	GRMZM2G085198_P02	grmzm2g085198_t02|pacid:20867935	moderately similar to ( 278) AT1G05260 | Symbols: RCI3, RCI3A | RCI3 (RARE COLD INDUCIBLE GENE 3); peroxidase | chr1:1529827-1531271 FORWARDmoderately similar to ( 284) PER1_ORYSA Peroxidase 1 precursor (EC 1.11.1.7) - Oryza sativa (Rice)moderately similar to ( 463) loc_os10g39170 12010.m06688 protein peroxidase 1 precursor, putative, expressedsecretory_peroxidase plant_peroxidase peroxidase asco…	AT1G05260.1	RCI3,RCI3A	Peroxidase superfamily protein	LOC_Os10g39170.1	peroxidase precursor, putative, expressed	GO:0004601,GO:0020037,GO:0006979,GO:0055114	'26.12'	'misc.peroxidases'
469	GRMZM2G136158_T02	2.28922	0.018728	GRMZM2G136158	GRMZM2G136158_T02	GRMZM2G136158_P02	grmzm2g136158_t02|pacid:20852271	moderately similar to ( 223) AT2G39040 | Symbols: | peroxidase, putative | chr2:16299463-16301173 REVERSEmoderately similar to ( 203) PER2_ARAHY Cationic peroxidase 2 precursor (EC 1.11.1.7) (PNPC2) - Arachis hypogaea (Peanut)moderately similar to ( 363) loc_os01g16450 12001.m08241 protein peroxidase 24 precursor, putative, expressedsecretory_peroxidase plant_peroxidase peroxidase no original des…	AT2G39040.1	0	Peroxidase superfamily protein	LOC_Os01g16450.1	peroxidase precursor, putative, expressed	GO:0004601,GO:0020037,GO:0006979,GO:0055114	'26.12'	'misc.peroxidases'
470	GRMZM2G394500_T02	2.58969	0.005093	GRMZM2G394500	GRMZM2G394500_T02	GRMZM2G394500_P02	grmzm2g394500_t02|pacid:20873605	weakly similar to ( 161) AT4G33420 | Symbols: | peroxidase, putative | chr4:16084856-16086105 FORWARDweakly similar to ( 140) PER1_ARAHY Cationic peroxidase 1 precursor (EC 1.11.1.7) (PNPC1) - Arachis hypogaea (Peanut)moderately similar to ( 441) loc_os05g04380 12005.m27687 protein peroxidase 1 precursor, putative, expressedsecretory_peroxidase peroxidase plant_peroxidase no original description	AT4G33420.1	0	Peroxidase superfamily protein	LOC_Os05g04380.1	peroxidase precursor, putative, expressed	GO:0004601,GO:0020037,GO:0006979,GO:0055114	'26.12'	'misc.peroxidases'
471	GRMZM2G320269_T01	3.07108	0.035775	GRMZM2G320269	GRMZM2G320269_T01	GRMZM2G320269_P01	grmzm2g320269_t01|pacid:20863916	moderately similar to ( 307) AT5G15180 | Symbols: | peroxidase, putative | chr5:4930561-4932211 FORWARDmoderately similar to ( 296) PER1_ORYSA Peroxidase 1 precursor (EC 1.11.1.7) - Oryza sativa (Rice)moderately similar to ( 461) loc_os03g36560 12003.m08776 protein peroxidase 27 precursor, putative, expressedsecretory_peroxidase plant_peroxidase peroxidase no original description	AT5G15180.1	0	Peroxidase superfamily protein	LOC_Os03g36560.1	peroxidase precursor, putative, expressed	GO:0004601,GO:0020037,GO:0006979,GO:0055114	'26.12'	'misc.peroxidases'
472	GRMZM2G365774_T01	4.25122	0.021852	GRMZM2G365774	GRMZM2G365774_T01	GRMZM2G365774_P01	grmzm2g365774_t01|pacid:20849308	moderately similar to ( 206) AT5G51890 | Symbols: | peroxidase | chr5:21091163-21092335 REVERSEweakly similar to ( 195) PER1_ARAHY Cationic peroxidase 1 precursor (EC 1.11.1.7) (PNPC1) - Arachis hypogaea (Peanut)moderately similar to ( 422) loc_os05g04470 12005.m04980 protein peroxidase 1 precursor, putative, expressedsecretory_peroxidase plant_peroxidase peroxidase no original description	AT5G51890.1	0	Peroxidase superfamily protein	LOC_Os05g04470.1	peroxidase precursor, putative, expressed	GO:0004601,GO:0020037,GO:0006979,GO:0055114	'26.12'	'misc.peroxidases'
473	GRMZM2G434170_T01	-2.24304	0.021815	GRMZM2G434170	GRMZM2G434170_T01	GRMZM2G434170_P01	grmzm2g434170_t01|pacid:20875198	moderately similar to ( 455) AT3G52780 | Symbols: ATPAP20, PAP20 | PAP20; acid phosphatase/ protein serine/threonine phosphatase | chr3:19561812-19564195 REVERSEmoderately similar to ( 219) PPAF_SOYBN Purple acid phosphatase precursor (EC 3.1.3.2) (Manganese(II) purple acid phosphatase) - Glycine max (Soybean)highly similar to ( 603) loc_os11g05410 12011.m079939 protein hydrolase/ protein serine/…	AT3G52780.1	ATPAP20,PAP20	Purple acid phosphatases superfamily protein	LOC_Os11g05410.1	Ser/Thr protein phosphatase family protein, putative, expressed	GO:0016787	'26.13'	'misc.acid and other phosphatases'
474	GRMZM2G315848_T02	-2.23712	0.007412	GRMZM2G315848	GRMZM2G315848_T02	GRMZM2G315848_P02	grmzm2g315848_t02|pacid:20862173	highly similar to ( 763) AT1G13750 | Symbols: | calcineurin-like phosphoesterase family protein | chr1:4715490-4718091 REVERSEmoderately similar to ( 394) NPP_HORVU Nucleotide pyrophosphatase/phosphodiesterase (EC 3.-.-.-) (Fragments) - Hordeum vulgare (Barley)highly similar to ( 946) loc_os12g38750 12012.m26776 protein nucleotide pyrophosphatase/phosphodiesterase, putative, expressed no original…	AT1G13750.1	0	Purple acid phosphatases superfamily protein	LOC_Os12g38750.1	nucleotide pyrophosphatase/phosphodiesterase, putative, expressed	GO:0016787	'26.13'	'misc.acid and other phosphatases'
475	GRMZM2G141277_T01	-2.19096	0.011676	GRMZM2G141277	GRMZM2G141277_T01	GRMZM2G141277_P01	grmzm2g141277_t01|pacid:20854212	weakly similar to ( 150) AT4G25150 | Symbols: | acid phosphatase, putative | chr4:12901736-12902882 REVERSEweakly similar to ( 135) S25K_SOYBN Stem 31 kDa glycoprotein precursor (Vegetative storage protein VSP25) (Fragment) - Glycine max (Soybean)weakly similar to ( 147) loc_os06g04790 12006.m05208 protein acid phosphatase 1 precursor, putative, expressedAcid_phosphat_B no original description	AT4G25150.1	0	HAD superfamily, subfamily IIIB acid phosphatase	LOC_Os06g04790.1	HAD superfamily phosphatase, putative, expressed	GO:0003993	'26.13'	'misc.acid and other phosphatases'
476	GRMZM2G342815_T01	-2.018	0.007481	GRMZM2G342815	GRMZM2G342815_T01	GRMZM2G342815_P01	grmzm2g342815_t01|pacid:20843931	weakly similar to ( 110) AT3G10150 | Symbols: ATPAP16, PAP16 | PAP16 (PURPLE ACID PHOSPHATASE 16); acid phosphatase/ protein serine/threonine phosphatase | chr3:3137502-3139056 REVERSEweakly similar to ( 140) loc_os01g71420 12001.m13185 protein hydrolase/ protein serine/threonine phosphatase, putative, expressed no original description	AT3G10150.1	ATPAP16,PAP16	purple acid phosphatase 16	LOC_Os01g71420.1	Ser/Thr protein phosphatase family protein, putative, expressed	0	'26.13'	'misc.acid and other phosphatases'
477	GRMZM2G015908_T01	2.11474	0.011676	GRMZM2G015908	GRMZM2G015908_T01	GRMZM2G015908_P01	grmzm2g015908_t01|pacid:20831465	moderately similar to ( 272) AT1G73010 | Symbols: | phosphatase | chr1:27464780-27466180 REVERSEmoderately similar to ( 361) loc_os01g52230 12001.m11397 protein phosphatase phospho1, putative, expressedPut_Phosphatase no original description	AT1G73010.1	ATPS2,PS2	phosphate starvation-induced gene 2	LOC_Os01g52230.1	phosphoethanolamine/phosphocholine phosphatase, putative, expressed	GO:0016791	'26.13'	'misc.acid and other phosphatases'
478	GRMZM2G157027_T01	2.25883	0.025786	GRMZM2G157027	GRMZM2G157027_T01	GRMZM2G157027_P01	grmzm2g157027_t01|pacid:20845010	highly similar to ( 850) AT5G50400 | Symbols: ATPAP27, PAP27 | PAP27 (PURPLE ACID PHOSPHATASE 27); acid phosphatase/ protein serine/threonine phosphatase | chr5:20523575-20526231 REVERSEhighly similar to ( 546) NPP_HORVU Nucleotide pyrophosphatase/phosphodiesterase (EC 3.-.-.-) (Fragments) - Hordeum vulgare (Barley)nearly identical (1046) loc_os09g32840 12009.m06370 protein nucleotide pyrophospha…	AT5G50400.1	ATPAP27,PAP27	purple acid phosphatase 27	LOC_Os09g32840.1	nucleotide pyrophosphatase/phosphodiesterase, putative, expressed	GO:0016787	'26.13'	'misc.acid and other phosphatases'
479	GRMZM2G461537_T02	2.18939	0.022675	GRMZM2G461537	GRMZM2G461537_T02	GRMZM2G461537_P02	grmzm2g461537_t02|pacid:20856758	very weakly similar to (93.6) AT5G03700 | Symbols: | PAN domain-containing protein | chr5:965874-967322 REVERSEweakly similar to ( 180) loc_os02g32620 12002.m08355 protein D-mannose binding lectin family protein, expressed no original description	AT5G03700.1	0	D-mannose binding lectin protein with Apple-like carbohydrate-binding domain	LOC_Os02g32620.1	PAN domain-containing protein At5g03700 precursor, putative, expressed	0	'26.16'	'misc.myrosinases-lectin-jacalin'
480	GRMZM2G129092_T01	-3.00541	0.001455	GRMZM2G129092	GRMZM2G129092_T01	GRMZM2G129092_P01	grmzm2g129092_t01|pacid:20835939	very weakly similar to (94.7) loc_os07g14130 12007.m05858 protein pectinesterase inhibitor domain containing protein no original description	AT5G46930.1	0	Plant invertase/pectin methylesterase inhibitor superfamily protein	LOC_Os07g14130.1	pectinesterase inhibitor domain containing protein, expressed	GO:0004857,GO:0030599	'26.18'	'misc.invertase/pectin methylesterase inhibitor family protein'
481	GRMZM2G035490_T01	-2.31841	0.007412	GRMZM2G035490	GRMZM2G035490_T01	GRMZM2G035490_P01	grmzm2g035490_t01|pacid:20844310	no original description	AT5G46940.1	0	Plant invertase/pectin methylesterase inhibitor superfamily protein	LOC_Os08g25070.1	PME/invertase inhibitor, putative, expressed	GO:0004857,GO:0030599	'26.18'	'misc.invertase/pectin methylesterase inhibitor family protein'
482	GRMZM2G157825_T01	-2.30207	0.016925	GRMZM2G157825	GRMZM2G157825_T01	GRMZM2G157825_P01	grmzm2g157825_t01|pacid:20829385	no original description	AT5G46940.1	0	Plant invertase/pectin methylesterase inhibitor superfamily protein	LOC_Os12g40760.1	expressed protein	GO:0004857,GO:0030599	'26.18'	'misc.invertase/pectin methylesterase inhibitor family protein'
483	GRMZM2G096897_T01	-2.23702	0.015332	GRMZM2G096897	GRMZM2G096897_T01	GRMZM2G096897_P01	grmzm2g096897_t01|pacid:20854088	moderately similar to ( 201) loc_os01g20970 12001.m08581 protein c/VIF2, putative, expressed no original description	AT5G64620.1	ATC/VIF2,C/VIF2	cell wall / vacuolar inhibitor of fructosidase 2	LOC_Os01g20970.1	invertase/pectin methylesterase inhibitor family protein, putative, expressed	GO:0004857,GO:0030599	'26.18'	'misc.invertase/pectin methylesterase inhibitor family protein'
484	AC233850_1_FGT002	-2.15378	0.0164	AC233850.1_FG002	AC233850.1_FGT002	AC233850.1_FGP002	ac233850.1_fgt002|pacid:20876751	very weakly similar to (97.8) loc_os02g33380 12002.m08431 protein pectinesterase inhibitor domain containing protein, expressed no original description	AT5G46960.1	0	Plant invertase/pectin methylesterase inhibitor superfamily protein	LOC_Os02g33380.1	pectinesterase inhibitor domain containing protein, putative, expressed	GO:0004857,GO:0030599	'26.18'	'misc.invertase/pectin methylesterase inhibitor family protein'
485	GRMZM2G078804_T01	-2.02401	0.039424	GRMZM2G078804	GRMZM2G078804_T01	GRMZM2G078804_P01	grmzm2g078804_t01|pacid:20836343	weakly similar to ( 170) loc_os07g14340 12007.m05879 protein lustrin A, putative, expressed no original description	AT3G47380.1	0	Plant invertase/pectin methylesterase inhibitor superfamily protein	LOC_Os03g61510.1	pectinesterase inhibitor domain containing protein, expressed	GO:0004857,GO:0030599	'26.18'	'misc.invertase/pectin methylesterase inhibitor family protein'
486	GRMZM2G322279_T01	-3.65512	0.001896	GRMZM2G322279	GRMZM2G322279_T01	GRMZM2G322279_P01	grmzm2g322279_t01|pacid:20842771	very weakly similar to (82.4) AT2G32300 | Symbols: UCC1 | UCC1 (UCLACYANIN 1); copper ion binding / electron carrier | chr2:13722510-13723464 FORWARDvery weakly similar to (95.1) loc_os07g07170 12007.m05176 protein blue copper protein precursor, putativeCu_bind_like no original description	AT2G32300.1	UCC1	uclacyanin 1	LOC_Os07g07170.1	plastocyanin-like domain containing protein, putative, expressed	GO:0005507,GO:0009055	'26.19'	'misc.plastocyanin-like'
487	GRMZM2G136879_T01	-2.98393	0.001874	GRMZM2G136879	GRMZM2G136879_T01	GRMZM2G136879_P01	grmzm2g136879_t01|pacid:20880538	very weakly similar to (80.5) AT5G26330 | Symbols: | plastocyanin-like domain-containing protein / mavicyanin, putative | chr5:9241614-9242635 REVERSEweakly similar to ( 120) loc_os06g50650 12006.m09589 protein blue copper protein precursor, putative, expressedCu_bind_like no original description	AT5G26330.1	0	Cupredoxin superfamily protein	LOC_Os06g50650.1	plastocyanin-like domain containing protein, putative, expressed	GO:0005507,GO:0009055	'26.19'	'misc.plastocyanin-like'
488	GRMZM2G011951_T01	-2.58373	0.013583	GRMZM2G011951	GRMZM2G011951_T01	GRMZM2G011951_P01	grmzm2g011951_t01|pacid:20876674	weakly similar to ( 114) AT1G48940 | Symbols: | plastocyanin-like domain-containing protein | chr1:18105808-18106422 REVERSEweakly similar to ( 124) loc_os02g49350 12002.m09969 protein uclacyanin-2 precursor, putative, expressedCu_bind_like no original description	AT1G48940.1	AtENODL6,ENODL6	early nodulin-like protein 6	LOC_Os02g49350.1	plastocyanin-like domain containing protein, putative, expressed	GO:0005507,GO:0009055	'26.19'	'misc.plastocyanin-like'
489	AC209987_4_FGT010	-2.40054	0.003714	AC209987.4_FG010	AC209987.4_FGT010	AC209987.4_FGP010	ac209987.4_fgt010|pacid:20876132	weakly similar to ( 123) AT3G20570 | Symbols: | plastocyanin-like domain-containing protein | chr3:7186754-7187453 REVERSEweakly similar to ( 166) loc_os06g46740 12006.m09200 protein early nodulin 20 precursor, putative, expressedCu_bind_like no original description	AT3G20570.1	AtENODL9,ENODL9	early nodulin-like protein 9	LOC_Os06g46740.1	early nodulin 20 precursor, putative, expressed	GO:0005507,GO:0009055	'26.19'	'misc.plastocyanin-like'
490	GRMZM2G008106_T01	2.51161	0.00469	GRMZM2G008106	GRMZM2G008106_T01	GRMZM2G008106_P01	grmzm2g008106_t01|pacid:20855424	very weakly similar to (92.8) AT1G08500 | Symbols: | plastocyanin-like domain-containing protein | chr1:2689110-2689881 FORWARDweakly similar to ( 169) loc_os12g26880 12012.m06506 protein uclacyanin-2 precursor, putative, expressed no original description	AT1G08500.1	AtENODL18,ENODL18	early nodulin-like protein 18	LOC_Os12g26880.1	plastocyanin-like domain containing protein, putative, expressed	GO:0005507,GO:0009055	'26.19'	'misc.plastocyanin-like'
491	GRMZM2G122302_T01	3.78208	0.031935	GRMZM2G122302	GRMZM2G122302_T01	GRMZM2G122302_P01	grmzm2g122302_t01|pacid:20824290	very weakly similar to (93.2) AT1G72230 | Symbols: | plastocyanin-like domain-containing protein | chr1:27188287-27189093 FORWARDweakly similar to ( 124) BCP_PEA Blue copper protein precursor - Pisum sativum (Garden pea)weakly similar to ( 135) loc_os06g11490 12006.m05866 protein blue copper protein precursor, putative, expressedCu_bind_like no original description	AT2G32300.1	UCC1	uclacyanin 1	LOC_Os06g11490.1	plastocyanin-like domain containing protein, putative, expressed	GO:0005507,GO:0009055	'26.19'	'misc.plastocyanin-like'
492	GRMZM2G143669_T01	-2.33833	0.023352	GRMZM2G143669	GRMZM2G143669_T01	GRMZM2G143669_P01	grmzm2g143669_t01|pacid:20857437	weakly similar to ( 116) AT1G01800 | Symbols: | short-chain dehydrogenase/reductase (SDR) family protein | chr1:293595-294888 FORWARDweakly similar to ( 174) loc_os02g42810 12002.m09316 protein carbonyl reductase 1, putative, expressed no original description	AT1G01800.1	0	NAD(P)-binding Rossmann-fold superfamily protein	LOC_Os02g42810.1	oxidoreductase, short chain dehydrogenase/reductase family domain containing protein, expressed	0	'26.22'	'misc.short chain dehydrogenase/reductase (SDR)'
493	GRMZM2G141607_T02	-2.3068	0.041424	GRMZM2G141607	GRMZM2G141607_T02	GRMZM2G141607_P02	grmzm2g141607_t02|pacid:20869878	weakly similar to ( 186) AT3G50560 | Symbols: | short-chain dehydrogenase/reductase (SDR) family protein | chr3:18761247-18763835 REVERSEmoderately similar to ( 250) loc_os08g37130 12008.m07699 protein short-chain dehydrogenase/reductase SDR, putative, expressedfabG PRK07063 fabG no original description	AT3G50560.1	0	NAD(P)-binding Rossmann-fold superfamily protein	LOC_Os08g37130.1	oxidoreductase, short chain dehydrogenase/reductase family domain containing protein, expressed	GO:0016491,GO:0008152	'26.22'	'misc.short chain dehydrogenase/reductase (SDR)'
494	GRMZM2G143669_T04	-2.15629	0.021834	GRMZM2G143669	GRMZM2G143669_T04	GRMZM2G143669_P04	grmzm2g143669_t04|pacid:20857439	very weakly similar to (99.8) AT3G61220 | Symbols: | short-chain dehydrogenase/reductase (SDR) family protein | chr3:22663025-22664316 FORWARDweakly similar to ( 107) loc_os04g44950 12004.m09449 protein carbonyl reductase 1, putative, expressed no original description	AT3G61220.2	0	NAD(P)-binding Rossmann-fold superfamily protein	LOC_Os04g44950.1	short-chain dehydrogenase/reductase, putative, expressed	GO:0016491,GO:0008152	'26.22'	'misc.short chain dehydrogenase/reductase (SDR)'
495	GRMZM2G141256_T06	-2.13009	0.005008	GRMZM2G141256	GRMZM2G141256_T06	GRMZM2G141256_P06	grmzm2g141256_t06|pacid:20840223	moderately similar to ( 228) AT1G24360 | Symbols: | 3-oxoacyl-(acyl-carrier protein) reductase, chloroplast / 3-ketoacyl-acyl carrier protein reductase | chr1:8640820-8643283 FORWARDmoderately similar to ( 243) FABG3_BRANA 3-oxoacyl-[acyl-carrier-protein] reductase 3, chloroplast precursor (EC 1.1.1.100) (3-ketoacyl-acyl carrier protein reductase 3) - Brassica napus (Rape)moderately similar to ( …	AT1G24360.1	0	NAD(P)-binding Rossmann-fold superfamily protein	LOC_Os12g13930.1	3-oxoacyl-reductase, chloroplast precursor, putative, expressed	GO:0016491,GO:0008152	'26.22'	'misc.short chain dehydrogenase/reductase (SDR)'
496	GRMZM2G070279_T01	2.16774	0.011214	GRMZM2G070279	GRMZM2G070279_T01	GRMZM2G070279_P01	grmzm2g070279_t01|pacid:20872510	moderately similar to ( 288) AT3G59710 | Symbols: | short-chain dehydrogenase/reductase (SDR) family protein | chr3:22055220-22057156 REVERSEmoderately similar to ( 394) loc_os02g39490 12002.m09037 protein carbonyl reductase 3, putative, expressedfabG fabG FabG fabG PRK12939 DltE PRK12826 PRK06179 COG4221 PRK08643 PRK08213 PRK07774 PRK12829 PRK06181 PRK07890 PRK12429 PRK07454 PRK07201 PRK12937 fa…	AT3G59710.1	0	NAD(P)-binding Rossmann-fold superfamily protein	LOC_Os02g39490.1	carbonyl reductase 3, putative, expressed	GO:0016491,GO:0008152	'26.22'	'misc.short chain dehydrogenase/reductase (SDR)'
497	GRMZM2G025885_T02	2.23587	0.011796	GRMZM2G025885	GRMZM2G025885_T02	GRMZM2G025885_P02	grmzm2g025885_t02|pacid:20835103	weakly similar to ( 114) AT3G26770 | Symbols: | short-chain dehydrogenase/reductase (SDR) family protein | chr3:9845494-9847079 FORWARDweakly similar to ( 182) loc_os07g46830 12007.m08900 protein sex determination protein tasselseed-2, putative, expressedfabG fabG fabG PRK12429 PRK06172 PRK07069 PRK12829 PRK06935 PRK08213 PRK06841 PRK12826 FabG PRK07479 PRK06346 fabG PRK07063 PRK06057 PRK06138 PR…	AT4G03140.1	0	NAD(P)-binding Rossmann-fold superfamily protein	LOC_Os07g46840.1	oxidoreductase, short chain dehydrogenase/reductase family domain containing protein, expressed	GO:0016491,GO:0008152	'26.22'	'misc.short chain dehydrogenase/reductase (SDR)'
498	GRMZM2G169005_T02	2.38057	0.042427	GRMZM2G169005	GRMZM2G169005_T02	GRMZM2G169005_P02	grmzm2g169005_t02|pacid:20873477	weakly similar to ( 134) AT2G24190 | Symbols: | short-chain dehydrogenase/reductase (SDR) family protein | chr2:10283740-10284934 REVERSEmoderately similar to ( 218) loc_os04g44980 12004.m09452 protein carbonyl reductase 3, putative, expressedfabG COG4221 fabG PRK07062 DltE fabG FabG PRK07201 PRK12939 PRK06181 PRK06179 PRK12429 no original description	AT1G01800.1	0	NAD(P)-binding Rossmann-fold superfamily protein	LOC_Os04g44980.1	short-chain dehydrogenase/reductase, putative, expressed	GO:0016491,GO:0008152	'26.22'	'misc.short chain dehydrogenase/reductase (SDR)'
499	GRMZM2G000932_T01	2.69525	0.006592	GRMZM2G000932	GRMZM2G000932_T01	GRMZM2G000932_P01	grmzm2g000932_t01|pacid:20838982	moderately similar to ( 374) AT4G24050 | Symbols: | short-chain dehydrogenase/reductase (SDR) family protein | chr4:12497287-12499661 FORWARDmoderately similar to ( 459) loc_os06g03830 12006.m31964 protein retinol dehydrogenase 14, putative, expressedPRK06196 PRK06197 PRK05854 PRK07453 DltE fabG FabG fabG fabG PRK06949 PRK12826 COG4221 PRK07201 no original description	AT4G24050.1	0	NAD(P)-binding Rossmann-fold superfamily protein	LOC_Os06g03830.1	retinol dehydrogenase, putative, expressed	GO:0016491,GO:0008152	'26.22'	'misc.short chain dehydrogenase/reductase (SDR)'
500	GRMZM2G141607_T03	3.34898	0.004807	GRMZM2G141607	GRMZM2G141607_T03	GRMZM2G141607_P03	grmzm2g141607_t03|pacid:20869879	weakly similar to ( 111) AT3G50560 | Symbols: | short-chain dehydrogenase/reductase (SDR) family protein | chr3:18761247-18763835 REVERSEweakly similar to ( 158) loc_os08g37130 12008.m07699 protein short-chain dehydrogenase/reductase SDR, putative, expressed no original description	AT3G50560.1	0	NAD(P)-binding Rossmann-fold superfamily protein	LOC_Os08g37130.1	oxidoreductase, short chain dehydrogenase/reductase family domain containing protein, expressed	GO:0016491,GO:0008152	'26.22'	'misc.short chain dehydrogenase/reductase (SDR)'
501	GRMZM2G152777_T02	-3.35568	0.002464	GRMZM2G152777	GRMZM2G152777_T02	GRMZM2G152777_P02	grmzm2g152777_t02|pacid:20823288	very weakly similar to (85.9) loc_os06g05630 12006.m31980 protein anther-specific proline-rich protein APG, putative, expressed no original description	AT3G16370.1	0	GDSL-like Lipase/Acylhydrolase superfamily protein	LOC_Os06g05630.1	GDSL-like lipase/acylhydrolase, putative, expressed	0	'26.28'	'misc.GDSL-motif lipase'
502	GRMZM2G048904_T02	-2.68817	0.001808	GRMZM2G048904	GRMZM2G048904_T02	GRMZM2G048904_P02	grmzm2g048904_t02|pacid:20876890	very weakly similar to (99.8) AT1G28660 | Symbols: | lipase, putative | chr1:10071856-10073371 REVERSEmoderately similar to ( 236) loc_os06g47910 12006.m09317 protein alpha-L-fucosidase 2 precursor, putative, expressedSGNH_plant_lipase_like no original description	AT1G28660.1	0	GDSL-like Lipase/Acylhydrolase superfamily protein	LOC_Os06g47910.1	GDSL-like lipase/acylhydrolase, putative, expressed	0	'26.28'	'misc.GDSL-motif lipase'
503	GRMZM2G028413_T01	-2.58202	0.012805	GRMZM2G028413	GRMZM2G028413_T01	GRMZM2G028413_P01	grmzm2g028413_t01|pacid:20840680	moderately similar to ( 382) AT4G26790 | Symbols: | GDSL-motif lipase/hydrolase family protein | chr4:13487859-13489149 FORWARDweakly similar to ( 196) APG_BRANA Anter-specific proline-rich protein APG (Protein CEX) (Fragment) - Brassica napus (Rape)highly similar to ( 511) loc_os06g43044 12006.m08834 protein anther-specific proline-rich protein APG, putative, expressedSGNH_plant_lipase_like fatt…	AT4G26790.1	0	GDSL-like Lipase/Acylhydrolase superfamily protein	LOC_Os06g43044.1	GDSL-like lipase/acylhydrolase, putative, expressed	GO:0016788,GO:0006629	'26.28'	'misc.GDSL-motif lipase'
504	GRMZM2G172099_T01	-2.23008	0.01933	GRMZM2G172099	GRMZM2G172099_T01	GRMZM2G172099_P01	grmzm2g172099_t01|pacid:20837119	moderately similar to ( 358) AT2G23540 | Symbols: | GDSL-motif lipase/hydrolase family protein | chr2:10024366-10026058 FORWARDweakly similar to ( 142) APG_BRANA Anter-specific proline-rich protein APG (Protein CEX) (Fragment) - Brassica napus (Rape)highly similar to ( 574) loc_os03g19670 12003.m35186 protein anther-specific proline-rich protein APG precursor, putative, expressedSGNH_plant_lipase…	AT2G23540.1	0	GDSL-like Lipase/Acylhydrolase superfamily protein	LOC_Os03g19670.1	GDSL-like lipase/acylhydrolase, putative, expressed	GO:0016788,GO:0006629	'26.28'	'misc.GDSL-motif lipase'
505	GRMZM2G012498_T01	-2.06884	0.023615	GRMZM2G012498	GRMZM2G012498_T01	GRMZM2G012498_P01	grmzm2g012498_t01|pacid:20849459	moderately similar to ( 202) AT5G45910 | Symbols: | GDSL-motif lipase/hydrolase family protein | chr5:18620420-18622264 REVERSEvery weakly similar to (92.4) EST_HEVBR Esterase precursor (EC 3.1.1.-) (Early nodule-specific protein homolog) (Latex allergen Hev b 13) - Hevea brasiliensis (Para rubber tree)moderately similar to ( 381) loc_os05g11970 12005.m05664 protein esterase precursor, putative, …	AT5G45910.1	0	GDSL-like Lipase/Acylhydrolase superfamily protein	LOC_Os05g11970.1	GDSL-like lipase/acylhydrolase, putative, expressed	GO:0016788,GO:0006629	'26.28'	'misc.GDSL-motif lipase'
506	GRMZM2G112686_T02	-2.01069	0.007465	GRMZM2G112686	GRMZM2G112686_T02	GRMZM2G112686_P02	grmzm2g112686_t02|pacid:20854662	weakly similar to ( 193) AT5G45910 | Symbols: | GDSL-motif lipase/hydrolase family protein | chr5:18620420-18622264 REVERSEvery weakly similar to (92.4) EST_HEVBR Esterase precursor (EC 3.1.1.-) (Early nodule-specific protein homolog) (Latex allergen Hev b 13) - Hevea brasiliensis (Para rubber tree)moderately similar to ( 310) loc_os01g11710 12001.m07788 protein esterase precursor, putative, expr…	AT5G45910.1	0	GDSL-like Lipase/Acylhydrolase superfamily protein	LOC_Os01g11710.1	GDSL-like lipase/acylhydrolase, putative, expressed	GO:0016788,GO:0006629	'26.28'	'misc.GDSL-motif lipase'
507	GRMZM2G047129_T02	2.32499	0.021989	GRMZM2G047129	GRMZM2G047129_T02	GRMZM2G047129_P02	grmzm2g047129_t02|pacid:20830564	weakly similar to ( 181) AT1G28600 | Symbols: | lipase, putative | chr1:10051604-10053073 REVERSEvery weakly similar to (84.0) EST_HEVBR Esterase precursor (EC 3.1.1.-) (Early nodule-specific protein homolog) (Latex allergen Hev b 13) - Hevea brasiliensis (Para rubber tree)weakly similar to ( 196) loc_os01g42730 12001.m10537 protein alpha-L-fucosidase 2 precursor, putative, expressedSGNH_plant_li…	AT1G28600.1	0	GDSL-like Lipase/Acylhydrolase superfamily protein	LOC_Os01g42730.1	GDSL-like lipase/acylhydrolase, putative, expressed	GO:0016788,GO:0006629	'26.28'	'misc.GDSL-motif lipase'
508	GRMZM2G086119_T01	-3.19558	0.002275	GRMZM2G086119	GRMZM2G086119_T01	GRMZM2G086119_P01	grmzm2g086119_t01|pacid:20866475	weakly similar to ( 105) loc_os07g48890 12007.m09098 protein poly, putative, expressed no original description	AT3G06560.1	PAPS3	poly(A) polymerase 3	LOC_Os07g48890.1	expressed protein	GO:0004652,GO:0043631	'27.1'	'RNA.processing'
509	GRMZM2G115352_T01	-2.84284	0.013086	GRMZM2G115352	GRMZM2G115352_T01	GRMZM2G115352_P01	grmzm2g115352_t01|pacid:20829344	very weakly similar to (98.2) loc_os02g52140 12002.m33457 protein polyadenylate-binding protein 2, putative, expressed no original description	AT5G65260.1	0	RNA-binding (RRM/RBD/RNP motifs) family protein	LOC_Os02g52140.2	RNA recognition motif containing protein, putative, expressed	0	'27.1'	'RNA.processing'
510	GRMZM2G044848_T01	-2.39463	0.012995	GRMZM2G044848	GRMZM2G044848_T01	GRMZM2G044848_P01	grmzm2g044848_t01|pacid:20861626	very weakly similar to (82.0) loc_os03g55730 12003.m35637 protein seven transmembrane domain protein, putative, expressed no original description	AT1G47640.1	0	0	LOC_Os03g55730.1	SSA2 - 2S albumin seed storage family protein precursor, putative, expressed	GO:0003723,GO:0008168,GO:0006364,GO:0008033	'27.1'	'RNA.processing'
511	GRMZM2G082198_T03	2.1685	0.029619	GRMZM2G082198	GRMZM2G082198_T03	GRMZM2G082198_P03	grmzm2g082198_t03|pacid:20841168	very weakly similar to (95.1) loc_os06g11620 12006.m05879 protein polyadenylate-binding protein 2, putative, expressed no original description	AT5G10350.1	0	RNA-binding (RRM/RBD/RNP motifs) family protein	LOC_Os06g11620.1	RNA recognition motif containing protein, putative, expressed	0	'27.1'	'RNA.processing'
512	GRMZM2G455115_T01	2.60506	0.007815	GRMZM2G455115	GRMZM2G455115_T01	GRMZM2G455115_P01	grmzm2g455115_t01|pacid:20842094	highly similar to ( 642) AT5G51660 | Symbols: CPSF160, ATCPSF160 | CPSF160; nucleic acid binding | chr5:20980250-20989268 FORWARDhighly similar to ( 841) CPSF1_ORYSA Probable cleavage and polyadenylation specificity factor 160 kDa subunit (CPSF 160 kDa subunit) - Oryza sativa (Rice)moderately similar to ( 473) loc_os04g18010 12004.m06965 protein cleavage and polyadenylation specificity factor, 16…	AT5G51660.1	ATCPSF160,CPSF160	cleavage and polyadenylation specificity factor 160	LOC_Os04g18010.2	cleavage and polyadenylation specificity factor subunit 1, putative, expressed	0	'27.1'	'RNA.processing'
513	GRMZM5G836994_T01	-3.17806	0.005868	GRMZM5G836994	GRMZM5G836994_T01	GRMZM5G836994_P01	grmzm5g836994_t01|pacid:20871696	moderately similar to ( 476) ATCG00040 | Symbols: MATK | Encodes a maturase located in the trnK intron in the chloroplast genome. | chrC:2056-3636 REVERSEhighly similar to ( 953) MATK_MAIZE Maturase K (Intron maturase) - Zea mays (Maize)highly similar to ( 870) loc_osp1g00120 11562.m00106 protein maturasematK MatK_N Intron_maturas2 no original description	ATCG00040.1	0	maturase K	LOC_Os04g16734.1	maturase K, putative, expressed	GO:0006397	'27.1.1'	'RNA.processing.splicing'
514	GRMZM2G063279_T01	-2.8474	0.001997	GRMZM2G063279	GRMZM2G063279_T01	GRMZM2G063279_P01	grmzm2g063279_t01|pacid:20825904	very weakly similar to (89.7) loc_os03g25770 12003.m35247 protein splicing factor, arginine/serine-rich 2, putative, expressed no original description	AT1G55310.3	ATSCL33,SCL33,SR33	SC35-like splicing factor 33	LOC_Os03g25770.1	RNA recognition motif containing protein, putative, expressed	GO:0003676	'27.1.1'	'RNA.processing.splicing'
515	GRMZM2G034804_T01	-2.61015	0.012184	GRMZM2G034804	GRMZM2G034804_T01	GRMZM2G034804_P01	grmzm2g034804_t01|pacid:20856566	moderately similar to ( 248) AT5G44200 | Symbols: CBP20, ATCBP20 | CBP20 (CAP-BINDING PROTEIN 20); RNA binding / RNA cap binding | chr5:17802062-17803875 REVERSEmoderately similar to ( 318) loc_os02g39890 12002.m100719 protein nuclear cap-binding protein subunit 2, putative, expressed no original description	AT5G44200.1	ATCBP20,CBP20	CAP-binding protein 20	LOC_Os02g39890.1	RNA recognition motif containing protein, putative, expressed	GO:0003676	'27.1.1'	'RNA.processing.splicing'
516	GRMZM2G073041_T01	-2.35962	0.019128	GRMZM2G073041	GRMZM2G073041_T01	GRMZM2G073041_P01	grmzm2g073041_t01|pacid:20873083	moderately similar to ( 333) AT1G03140 | Symbols: | splicing factor Prp18 family protein | chr1:754471-756223 REVERSEmoderately similar to ( 400) loc_os07g38420 12007.m08088 protein prp18 domain containing protein, expressedPrp18 no original description	AT1G54590.1	0	0	LOC_Os07g38420.1	pre-mRNA-splicing factor, putative, expressed	GO:0008380,GO:0005681	'27.1.1'	'RNA.processing.splicing'
517	GRMZM2G057450_T05	-2.19992	0.002464	GRMZM2G057450	GRMZM2G057450_T05	GRMZM2G057450_P05	grmzm2g057450_t05|pacid:20860830	very weakly similar to (96.7) AT1G60900 | Symbols: | U2 snRNP auxiliary factor large subunit, putative | chr1:22424008-22427806 FORWARDweakly similar to ( 114) loc_os11g45590 12011.m08391 protein splicing factor U2AF 65 kDa subunit, putative, expressed no original description	AT1G60900.1	0	U2 snRNP auxilliary factor, large subunit, splicing factor	LOC_Os11g41820.1	RNA recognition motif containing protein, expressed	GO:0003676	'27.1.1'	'RNA.processing.splicing'
518	GRMZM2G052166_T01	-2.19282	0.00642	GRMZM2G052166	GRMZM2G052166_T01	GRMZM2G052166_P01	grmzm2g052166_t01|pacid:20873651	moderately similar to ( 202) AT3G61860 | Symbols: ATRSP31, RSP31 | RSP31; RNA binding / nucleic acid binding / nucleotide binding | chr3:22900311-22902159 REVERSEmoderately similar to ( 276) loc_os04g02870 12004.m101450 protein arginine/serine-rich splicing factor RSP41, putative, expressed no original description	AT3G61860.1	ATRSP31,RSP31	RNA-binding (RRM/RBD/RNP motifs) family protein	LOC_Os04g02870.1	RNA recognition motif containing protein, putative, expressed	GO:0003676	'27.1.1'	'RNA.processing.splicing'
519	GRMZM2G042715_T01	-2.08963	0.014216	GRMZM2G042715	GRMZM2G042715_T01	GRMZM2G042715_P01	grmzm2g042715_t01|pacid:20842129	weakly similar to ( 162) AT1G03140 | Symbols: | splicing factor Prp18 family protein | chr1:754471-756223 REVERSEweakly similar to ( 173) loc_os07g38420 12007.m08088 protein prp18 domain containing protein, expressedPrp18 no original description	AT1G03140.1	0	splicing factor Prp18 family protein	LOC_Os07g38420.1	pre-mRNA-splicing factor, putative, expressed	GO:0008380,GO:0005681	'27.1.1'	'RNA.processing.splicing'
520	GRMZM2G151923_T04	-2.01964	0.011308	GRMZM2G151923	GRMZM2G151923_T04	GRMZM2G151923_P04	grmzm2g151923_t04|pacid:20837562	weakly similar to ( 129) AT2G24590 | Symbols: | splicing factor, putative | chr2:10449837-10450860 FORWARDweakly similar to ( 167) loc_os06g08840 12006.m091628 protein splicing factor, arginine/serine-rich 7, putative, expressed no original description	AT4G31580.1	RSZP22,SRZ-22,SRZ22	serine/arginine-rich 22	LOC_Os06g08840.1	RNA recognition motif containing protein, expressed	GO:0003676,GO:0008270	'27.1.1'	'RNA.processing.splicing'
521	GRMZM2G151923_T03	2.10707	0.016146	GRMZM2G151923	GRMZM2G151923_T03	GRMZM2G151923_P03	grmzm2g151923_t03|pacid:20837561	weakly similar to ( 129) AT2G24590 | Symbols: | splicing factor, putative | chr2:10449837-10450860 FORWARDweakly similar to ( 167) loc_os06g08840 12006.m091628 protein splicing factor, arginine/serine-rich 7, putative, expressed no original description	AT4G31580.1	RSZP22,SRZ-22,SRZ22	serine/arginine-rich 22	LOC_Os06g08840.1	RNA recognition motif containing protein, expressed	GO:0003676,GO:0008270	'27.1.1'	'RNA.processing.splicing'
522	GRMZM2G177340_T01	2.29187	0.045793	GRMZM2G177340	GRMZM2G177340_T01	GRMZM2G177340_P01	grmzm2g177340_t01|pacid:20871806	weakly similar to ( 176) AT5G22250 | Symbols: | CCR4-NOT transcription complex protein, putative | chr5:7365605-7366441 REVERSEmoderately similar to ( 208) loc_os04g58810 12004.m10761 protein CCR4-NOT transcription complex subunit 8, putative, expressedCAF1 POP2 no original description	AT5G22250.1	0	Polynucleotidyl transferase, ribonuclease H-like superfamily protein	LOC_Os04g58810.1	CAF1 family ribonuclease containing protein, putative, expressed	GO:0005634	'27.1.19'	'RNA.processing.ribonucleases'
523	GRMZM2G376829_T01	3.92256	0.010707	GRMZM2G376829	GRMZM2G376829_T01	GRMZM2G376829_P01	grmzm2g376829_t01|pacid:20834064	moderately similar to ( 221) AT1G16800 | Symbols: | tRNA-splicing endonuclease positive effector-related | chr1:5745523-5755263 REVERSEmoderately similar to ( 339) loc_os09g32190 12009.m06308 protein expressed protein no original description	AT1G16800.1	0	P-loop containing nucleoside triphosphate hydrolases superfamily protein	LOC_Os09g32190.1	tRNA-splicing endonuclease positive effector-related, putative, expressed	0	'27.1.19'	'RNA.processing.ribonucleases'
524	GRMZM2G156158_T01	-3.68646	0.010487	GRMZM2G156158	GRMZM2G156158_T01	GRMZM2G156158_P01	grmzm2g156158_t01|pacid:20826588	moderately similar to ( 375) AT5G08610 | Symbols: | DEAD box RNA helicase (RH26) | chr5:2790341-2794059 FORWARDweakly similar to ( 113) DB10_NICSY ATP-dependent RNA helicase-like protein DB10 (EC 3.6.1.-) - Nicotiana sylvestris (Wood tobacco)moderately similar to ( 449) loc_os01g43130 12001.m10576 protein ATP-dependent RNA helicase HAS1, putative, expressedSrmB PRK11776 DEADc PRK11192 PRK01297 PR…	AT5G08610.1	0	P-loop containing nucleoside triphosphate hydrolases superfamily protein	0	0	GO:0003676,GO:0005524,GO:0008026,GO:0004386	'27.1.2'	'RNA.processing.RNA helicase'
525	GRMZM2G100043_T02	-2.0929	0.038884	GRMZM2G100043	GRMZM2G100043_T02	GRMZM2G100043_P02	grmzm2g100043_t02|pacid:20832198	moderately similar to ( 337) AT1G59990 | Symbols: | DEAD/DEAH box helicase, putative (RH22) | chr1:22090369-22092885 REVERSEmoderately similar to ( 373) loc_os09g21520 12009.m05359 protein ATP binding protein, putative, expressedSrmB DEADc HELICc DEAD PRK11192 DEXDc no original description	AT1G59990.1	0	DEA(D/H)-box RNA helicase family protein	0	0	GO:0003676,GO:0005524,GO:0008026,GO:0004386	'27.1.2'	'RNA.processing.RNA helicase'
526	GRMZM2G050882_T01	3.0566	0.014417	GRMZM2G050882	GRMZM2G050882_T01	GRMZM2G050882_P01	grmzm2g050882_t01|pacid:20872383	moderately similar to ( 300) AT5G20320 | Symbols: DCL4, ATDCL4 | DCL4 (DICER-LIKE 4); RNA binding / protein binding / ribonuclease III | chr5:6859571-6869068 REVERSEmoderately similar to ( 295) loc_os04g43050 12004.m78969 protein dicer-like protein 4, putative, expressedMPH1 DEXDc no original description	AT5G20320.1	ATDCL4,DCL4	dicer-like 4	0	0	GO:0003676,GO:0005524,GO:0008026	'27.1.20'	'RNA.processing.degradation dicer'
527	GRMZM5G814985_T02	3.22763	0.004228	GRMZM5G814985	GRMZM5G814985_T02	GRMZM5G814985_P02	grmzm5g814985_t02|pacid:20828112	weakly similar to ( 194) AT3G43920 | Symbols: DCL3, ATDCL3 | ribonuclease III family protein | chr3:15753548-15760830 FORWARDmoderately similar to ( 311) loc_os01g68120 12001.m12915 protein DCL3, putative, expressed no original description	AT3G43920.2	ATDCL3,DCL3	dicer-like 3	LOC_Os08g05320.2	expressed protein	GO:0003677,GO:0005524,GO:0016787	'27.1.20'	'RNA.processing.degradation dicer'
528	GRMZM2G180836_T01	-3.80978	0.002464	GRMZM2G180836	GRMZM2G180836_T01	GRMZM2G180836_P01	grmzm2g180836_t01|pacid:20839741	weakly similar to ( 131) AT2G45100 | Symbols: | RNA polymerase II transcription factor/ protein binding / transcription activator/ transcription regulator/ translation initiation factor/ zinc ion binding | chr2:18595348-18598088 REVERSEweakly similar to ( 195) loc_os05g23940 12005.m06688 protein RNA polymerase II transcription factor/ transcription factor/ zinc ion binding protein, putative, expr…	AT2G01280.1	MEE65	Cyclin/Brf1-like TBP-binding protein	LOC_Os05g23940.1	transcription initiation factor IIB, putative, expressed	GO:0017025,GO:0009058	'27.2'	'RNA.transcription'
529	GRMZM2G155602_T01	-3.02331	0.014034	GRMZM2G155602	GRMZM2G155602_T01	GRMZM2G155602_P01	grmzm2g155602_t01|pacid:20868016	moderately similar to ( 226) RPOP_MAIZE Probable DNA-directed RNA polymerase (EC 2.7.7.6) (S-2 DNA ORF1) - Zea mays (Maize)RNA_pol no original description	AT5G15700.2	0	DNA/RNA polymerases superfamily protein	LOC_Os06g44230.1	DNA-directed RNA polymerase 3A, chloroplast precursor, putative, expressed	GO:0003677,GO:0003899,GO:0006351	'27.2'	'RNA.transcription'
530	GRMZM2G054225_T01	-2.5925	0.0232	GRMZM2G054225	GRMZM2G054225_T01	GRMZM2G054225_P01	grmzm2g054225_t01|pacid:20841663	nearly identical (1444) AT3G23780 | Symbols: NRPD2A, DRD2, NRPD2, DMS2, NRPE2 | NRPD2A; DNA binding / DNA-directed RNA polymerase | chr3:8567971-8573819 REVERSEweakly similar to ( 134) RPOB_MESVI DNA-directed RNA polymerase beta chain (EC 2.7.7.6) (PEP) (Plastid-encoded RNA polymerase subunit beta) (RNA polymerase subunit beta) - Mesostigma viridenearly identical (2110) loc_os04g54840 12004.m1037…	AT3G23780.1	DMS2,DRD2,NRPD2,NRPD2A,NRPE2	nuclear RNA polymerase D2A	LOC_Os04g54840.1	DNA-directed RNA polymerase subunit, putative, expressed	GO:0003677,GO:0003899,GO:0006351	'27.2'	'RNA.transcription'
531	GRMZM2G361986_T01	-2.3057	0.003997	GRMZM2G361986	GRMZM2G361986_T01	GRMZM2G361986_P01	grmzm2g361986_t01|pacid:20820572	moderately similar to ( 268) AT3G10330 | Symbols: | transcription initiation factor IIB-2 / general transcription factor TFIIB-2 (TFIIB2) | chr3:3199907-3201642 FORWARDmoderately similar to ( 268) TF2B_ORYSA Transcription initiation factor IIB (General transcription factor TFIIB) - Oryza sativa (Rice)moderately similar to ( 345) loc_os05g47480 12005.m08821 protein transcription initiation factor …	AT3G10330.1	0	Cyclin-like family protein	LOC_Os05g47480.1	transcription initiation factor IIB, putative, expressed	GO:0017025	'27.2'	'RNA.transcription'
532	GRMZM2G702113_T01	-2.11525	0.008154	GRMZM2G702113	GRMZM2G702113_T01	GRMZM2G702113_P01	grmzm2g702113_t01|pacid:20878404	very weakly similar to ( 100) AT3G52090 | Symbols: ATRPB13.6, NRPB11, NRPD11, NRPE11 | NRPB11; DNA binding / DNA-directed RNA polymerase | chr3:19318069-19318998 REVERSEweakly similar to ( 105) loc_os07g07610 12007.m05220 protein DNA-directed RNA polymerase II subunit J, putative, expressed no original description	AT3G52090.1	ATRPB13.6,NRPB11,NRPD11,NRPE11	DNA-directed RNA polymerase, RBP11-like	LOC_Os07g07610.1	RNA polymerase subunit, putative, expressed	0	'27.2'	'RNA.transcription'
533	GRMZM2G466938_T01	-2.02224	0.036882	GRMZM2G466938	GRMZM2G466938_T01	GRMZM2G466938_P01	grmzm2g466938_t01|pacid:20879198	moderately similar to ( 274) AT1G55520 | Symbols: TBP2, ATTBP2 | TBP2 (TATA BINDING PROTEIN 2); DNA binding / RNA polymerase II transcription factor/ TATA-binding protein binding | chr1:20726150-20727483 REVERSEmoderately similar to ( 278) TBP_MESCR TATA-box-binding protein (TATA-box factor) (TATA-binding factor) (TATA sequence-binding protein) (TBP) (Transcription initiation factor TFIID TBP sub…	AT1G55520.1	ATTBP2,TBP2	TATA binding protein 2	LOC_Os03g45410.1	TATA-binding protein, putative, expressed	GO:0003677,GO:0006352	'27.2'	'RNA.transcription'
534	GRMZM5G813933_T01	-2.01618	0.007766	GRMZM5G813933	GRMZM5G813933_T01	GRMZM5G813933_P01	grmzm5g813933_t01|pacid:20831334	weakly similar to ( 139) AT1G64860 | Symbols: SIGA, SIG1, SIG2, SIGB, RPOD1 | SIGA (SIGMA FACTOR A); DNA binding / DNA-directed RNA polymerase/ sigma factor/ transcription factor | chr1:24098497-24100746 FORWARDmoderately similar to ( 243) loc_os08g06630 12008.m26470 protein RNA polymerase sigma factor rpoD, putative, expressed no original description	AT1G64860.1	RPOD1,SIG1,SIG2,SIGA,SIGB	sigma factor A	LOC_Os08g06630.1	RNA polymerase sigma factor, putative, expressed	0	'27.2'	'RNA.transcription'
535	GRMZM2G153797_T01	3.491	0.037296	GRMZM2G153797	GRMZM2G153797_T01	GRMZM2G153797_P01	grmzm2g153797_t01|pacid:20857499	highly similar to ( 517) AT2G40030 | Symbols: NRPD1B, DRD3, ATNRPD1B, DMS5, NRPE1 | NRPD1B; DNA binding / DNA-directed RNA polymerase | chr2:16715089-16723406 FORWARDvery weakly similar to (81.3) RPOC1_PINKO DNA-directed RNA polymerase beta chain (EC 2.7.7.6) (PEP) (Plastid-encoded RNA polymerase beta subunit) (RNA polymerase beta subunit) - Pinus koraiensis (Korean pine)highly similar to ( 827) …	AT2G40030.1	ATNRPD1B,DMS5,DRD3,NRPD1B,NRPE1	nuclear RNA polymerase D1B	LOC_Os02g05880.1	RNA polymerase Rpb1, domain 2 family protein, expressed	GO:0003677,GO:0003899,GO:0006351	'27.2'	'RNA.transcription'
536	GRMZM2G028132_T01	3.54989	0.002907	GRMZM2G028132	GRMZM2G028132_T01	GRMZM2G028132_P01	grmzm2g028132_t01|pacid:20870866	moderately similar to ( 355) AT3G57660 | Symbols: NRPA1 | NRPA1; DNA binding / DNA-directed RNA polymerase/ zinc ion binding | chr3:21353746-21362814 FORWARDvery weakly similar to (84.3) loc_os04g41490 12004.m09127 protein DNA-directed RNA polymerase III largest subunit, putative, expressedRPOLA_N PRK08566 RNA_pol_Rpb1_1 RpoC no original description	AT3G57660.1	NRPA1	nuclear RNA polymerase A1	LOC_Os04g41490.1	DNA-directed RNA polymerase III subunit RPC1, putative, expressed	GO:0003677,GO:0003899,GO:0006351	'27.2'	'RNA.transcription'
537	GRMZM2G082227_T01	2.05268	0.043758	GRMZM2G082227	GRMZM2G082227_T01	GRMZM2G082227_P01	grmzm2g082227_t01|pacid:20863734	weakly similar to ( 188) AT2G46870 | Symbols: NGA1 | NGA1 (NGATHA1); transcription factor | chr2:19261313-19262245 FORWARDmoderately similar to ( 257) loc_os03g02900 12003.m05828 protein B3 DNA binding domain containing protein, expressedB3 no original description	AT1G01030.1	NGA3	AP2/B3-like transcriptional factor family protein	LOC_Os03g02900.1	B3 DNA binding domain containing protein, expressed	GO:0003677	'27.3.1'	'RNA.regulation of transcription.ABI3/VP1-related B3-domain-containing transcription factor family'
538	GRMZM2G005353_T01	-2.67705	0.006166	GRMZM2G005353	GRMZM2G005353_T01	GRMZM2G005353_P01	grmzm2g005353_t01|pacid:20874495	weakly similar to ( 129) AT2G45190 | Symbols: AFO, FIL, YAB1 | AFO (ABNORMAL FLORAL ORGANS); protein binding / transcription factor/ transcription regulator | chr2:18628450-18630552 REVERSEvery weakly similar to (97.4) YAB1_ORYSA Protein YABBY (OsYAB1) (Filamentous flower protein 1) - Oryza sativa (Rice)moderately similar to ( 237) loc_os04g45330 12004.m09486 protein yabby14 protein, putative, ex…	AT2G45190.1	AFO,FIL,YAB1	Plant-specific transcription factor YABBY family protein	LOC_Os04g45330.1	YABBY domain containing protein, putative, expressed	0	'27.3.10'	'RNA.regulation of transcription.C2C2(Zn) YABBY family'
539	GRMZM2G106204_T01	-2.14147	0.02322	GRMZM2G106204	GRMZM2G106204_T01	GRMZM2G106204_P01	grmzm2g106204_t01|pacid:20833105	weakly similar to ( 160) AT1G08465 | Symbols: YAB2 | YAB2 (YABBY2); transcription factor | chr1:2676033-2679382 FORWARDmoderately similar to ( 247) YAB1_ORYSA Protein YABBY (OsYAB1) (Filamentous flower protein 1) - Oryza sativa (Rice)moderately similar to ( 247) loc_os07g06620 12007.m29074 protein protein YABBY, putative, expressedYABBY no original description	AT1G08465.1	YAB2	Plant-specific transcription factor YABBY family protein	LOC_Os07g06620.1	YABBY domain containing protein, putative, expressed	0	'27.3.10'	'RNA.regulation of transcription.C2C2(Zn) YABBY family'
540	GRMZM2G104516_T01	-3.91027	0.001455	GRMZM2G104516	GRMZM2G104516_T01	GRMZM2G104516_P01	grmzm2g104516_t01|pacid:20868912	very weakly similar to (98.6) loc_os08g44190 12008.m08392 protein zinc finger protein 2, putative, expressed no original description	AT5G57520.1	ATZFP2,ZFP2	zinc finger protein 2	LOC_Os08g44190.1	ZOS8-13 - C2H2 zinc finger protein, expressed	0	'27.3.11'	'RNA.regulation of transcription.C2H2 zinc finger family'
541	GRMZM2G179021_T01	-2.68719	0.002221	GRMZM2G179021	GRMZM2G179021_T01	GRMZM2G179021_P01	grmzm2g179021_t01|pacid:20833767	very weakly similar to (83.2) AT5G66350 | Symbols: SHI | SHI (SHORT INTERNODES); protein binding / protein heterodimerization/ transcription factor | chr5:26504714-26506143 REVERSEvery weakly similar to (96.3) loc_os09g36160 12009.m06565 protein SHI, putative, expressedDUF702 no original description	AT5G66350.1	SHI	Lateral root primordium (LRP) protein-related	LOC_Os09g36160.1	LRP1, putative, expressed	0	'27.3.11'	'RNA.regulation of transcription.C2H2 zinc finger family'
542	GRMZM2G061897_T01	-2.59972	0.005794	GRMZM2G061897	GRMZM2G061897_T01	GRMZM2G061897_P01	grmzm2g061897_t01|pacid:20871314	very weakly similar to (86.7) AT5G04390 | Symbols: | zinc finger (C2H2 type) family protein | chr5:1239166-1240254 FORWARDvery weakly similar to ( 100) loc_os03g60540 12003.m10943 protein zinc finger, C2H2 type family protein no original description	AT5G04390.1	0	C2H2-type zinc finger family protein	LOC_Os05g38620.1	ZOS5-10 - C2H2 zinc finger protein, expressed	0	'27.3.11'	'RNA.regulation of transcription.C2H2 zinc finger family'
543	GRMZM2G001205_T01	-2.4962	0.003729	GRMZM2G001205	GRMZM2G001205_T01	GRMZM2G001205_P01	grmzm2g001205_t01|pacid:20820013	very weakly similar to (98.6) AT2G28710 | Symbols: | zinc finger (C2H2 type) family protein | chr2:12322974-12323444 FORWARDmoderately similar to ( 244) loc_os05g02390 12005.m04775 protein ZFP16-1, putative, expressed no original description	AT5G59820.1	RHL41,ZAT12	C2H2-type zinc finger family protein	LOC_Os05g02390.1	ZOS5-02 - C2H2 zinc finger protein, expressed	0	'27.3.11'	'RNA.regulation of transcription.C2H2 zinc finger family'
544	GRMZM2G178729_T01	-2.37899	0.008849	GRMZM2G178729	GRMZM2G178729_T01	GRMZM2G178729_P01	grmzm2g178729_t01|pacid:20826906	weakly similar to ( 104) loc_os07g39960 12007.m08238 protein zinc finger, C2H2 type family protein no original description	AT2G45120.1	0	C2H2-like zinc finger protein	LOC_Os07g39960.1	ZOS7-07 - C2H2 zinc finger protein, expressed	0	'27.3.11'	'RNA.regulation of transcription.C2H2 zinc finger family'
545	GRMZM2G108798_T01	2.09789	0.033514	GRMZM2G108798	GRMZM2G108798_T01	GRMZM2G108798_P01	grmzm2g108798_t01|pacid:20822573	weakly similar to ( 163) AT3G51060 | Symbols: STY1, SRS1 | STY1 (STYLISH 1); protein heterodimerization/ transcription factor | chr3:18964606-18966130 FORWARDmoderately similar to ( 313) loc_os06g49830 12006.m09507 protein SHI, putative, expressedDUF702 no original description	AT5G66350.1	SHI	Lateral root primordium (LRP) protein-related	LOC_Os06g49830.1	SHI, putative, expressed	0	'27.3.11'	'RNA.regulation of transcription.C2H2 zinc finger family'
546	GRMZM2G035625_T01	2.17533	0.035073	GRMZM2G035625	GRMZM2G035625_T01	GRMZM2G035625_P01	grmzm2g035625_t01|pacid:20830907	moderately similar to ( 317) AT1G03840 | Symbols: MGP | MGP (Magpie); nucleic acid binding / protein binding / transcription factor/ zinc ion binding | chr1:967596-970058 REVERSEmoderately similar to ( 337) loc_os01g70870 12001.m13132 protein zinc finger, C2H2 type family protein, expressed no original description	AT1G03840.1	MGP	C2H2 and C2HC zinc fingers superfamily protein	LOC_Os01g70870.1	ZOS1-23 - C2H2 zinc finger protein, expressed	0	'27.3.11'	'RNA.regulation of transcription.C2H2 zinc finger family'
547	GRMZM2G177693_T03	2.32214	0.049169	GRMZM2G177693	GRMZM2G177693_T03	GRMZM2G177693_P03	grmzm2g177693_t03|pacid:20828452	moderately similar to ( 254) AT1G03840 | Symbols: MGP | MGP (Magpie); nucleic acid binding / protein binding / transcription factor/ zinc ion binding | chr1:967596-970058 REVERSEmoderately similar to ( 257) loc_os01g09850 12001.m42906 protein zinc finger, C2H2-type, putative, expressed no original description	AT3G50700.1	AtIDD2,IDD2	indeterminate(ID)-domain 2	LOC_Os01g39110.1	ZOS1-10 - C2H2 zinc finger protein, expressed	0	'27.3.11'	'RNA.regulation of transcription.C2H2 zinc finger family'
548	GRMZM2G156950_T01	2.42646	0.02255	GRMZM2G156950	GRMZM2G156950_T01	GRMZM2G156950_P01	grmzm2g156950_t01|pacid:20829214	very weakly similar to (94.7) AT1G68360 | Symbols: | zinc finger protein-related | chr1:25621678-25622412 REVERSEweakly similar to ( 167) loc_os01g04120 12001.m07047 protein expressed protein no original description	AT1G68360.1	0	C2H2 and C2HC zinc fingers superfamily protein	LOC_Os01g04120.1	ZOS1-03 - C2H2 zinc finger protein, expressed	0	'27.3.11'	'RNA.regulation of transcription.C2H2 zinc finger family'
549	GRMZM2G133552_T01	2.57406	0.026611	GRMZM2G133552	GRMZM2G133552_T01	GRMZM2G133552_P01	grmzm2g133552_t01|pacid:20854248	very weakly similar to (83.6) AT1G68360 | Symbols: | zinc finger protein-related | chr1:25621678-25622412 REVERSEweakly similar to ( 138) loc_os01g04120 12001.m07047 protein expressed protein no original description	AT1G68360.1	0	C2H2 and C2HC zinc fingers superfamily protein	LOC_Os01g04120.1	ZOS1-03 - C2H2 zinc finger protein, expressed	0	'27.3.11'	'RNA.regulation of transcription.C2H2 zinc finger family'
550	GRMZM2G141031_T01	2.92978	0.012537	GRMZM2G141031	GRMZM2G141031_T01	GRMZM2G141031_P01	grmzm2g141031_t01|pacid:20831932	moderately similar to ( 282) AT2G01940 | Symbols: SGR5, ATIDD15 | nucleic acid binding / transcription factor/ zinc ion binding | chr2:432652-434917 FORWARDmoderately similar to ( 402) loc_os09g27650 12009.m05916 protein zinc finger, C2H2 type family protein, expressed no original description	AT1G25250.1	AtIDD16,IDD16	indeterminate(ID)-domain 16	LOC_Os09g27650.2	ZOS9-14 - C2H2 zinc finger protein, expressed	0	'27.3.11'	'RNA.regulation of transcription.C2H2 zinc finger family'
551	GRMZM2G177693_T02	3.34663	0.007376	GRMZM2G177693	GRMZM2G177693_T02	GRMZM2G177693_P02	grmzm2g177693_t02|pacid:20828451	moderately similar to ( 270) AT1G03840 | Symbols: MGP | MGP (Magpie); nucleic acid binding / protein binding / transcription factor/ zinc ion binding | chr1:967596-970058 REVERSEmoderately similar to ( 275) loc_os01g09850 12001.m42906 protein zinc finger, C2H2-type, putative, expressed no original description	AT5G66730.1	0	C2H2-like zinc finger protein	LOC_Os01g39110.1	ZOS1-10 - C2H2 zinc finger protein, expressed	0	'27.3.11'	'RNA.regulation of transcription.C2H2 zinc finger family'
552	GRMZM2G123094_T01	3.70049	0.00279	GRMZM2G123094	GRMZM2G123094_T01	GRMZM2G123094_P01	grmzm2g123094_t01|pacid:20861852	very weakly similar to (92.4) loc_os08g36390 12008.m07628 protein zinc finger, C2H2 type family protein, expressed no original description	AT1G25250.1	AtIDD16,IDD16	indeterminate(ID)-domain 16	LOC_Os08g36390.1	ZOS8-07 - C2H2 zinc finger protein, expressed	0	'27.3.11'	'RNA.regulation of transcription.C2H2 zinc finger family'
553	GRMZM2G099622_T03	2.26009	0.012602	GRMZM2G099622	GRMZM2G099622_T03	GRMZM2G099622_P03	grmzm2g099622_t03|pacid:20844627	moderately similar to ( 244) AT5G12850 | Symbols: | zinc finger (CCCH-type) family protein | chr5:4057068-4059188 FORWARDmoderately similar to ( 388) loc_os07g38090 12007.m28994 protein nucleic acid binding protein, putative, expressed no original description	AT2G41900.1	0	CCCH-type zinc finger protein with ARM repeat domain	LOC_Os07g38090.1	zinc finger family protein, putative, expressed	GO:0005515,GO:0046872	'27.3.12'	'RNA.regulation of transcription.C3H zinc finger family'
554	GRMZM2G036837_T04	3.33658	0.003729	GRMZM2G036837	GRMZM2G036837_T04	GRMZM2G036837_P04	grmzm2g036837_t04|pacid:20849885	very weakly similar to (82.4) ZFNL1_ORYSA Zinc finger CCCH domain-containing protein ZFN-like 1 - Oryza sativa (Rice)very weakly similar to (82.4) loc_os01g15460 12001.m42635 protein zinc finger CCCH type domain-containing protein ZFN-like 1, putative, expressed no original description	AT2G47850.2	0	Zinc finger C-x8-C-x5-C-x3-H type family protein	LOC_Os01g15460.1	zinc finger C-x8-C-x5-C-x3-H type family protein, expressed	GO:0046872	'27.3.12'	'RNA.regulation of transcription.C3H zinc finger family'
555	GRMZM2G361842_T02	2.39978	0.003008	GRMZM2G361842	GRMZM2G361842_T02	GRMZM2G361842_P02	grmzm2g361842_t02|pacid:20866419	very weakly similar to (88.6) loc_os12g41880 12012.m26973 protein nuclear transcription factor Y subunit A-7, putative, expressed no original description	AT1G30500.2	NF-YA7	nuclear factor Y, subunit A7	LOC_Os12g41880.2	nuclear transcription factor Y subunit, putative, expressed	GO:0003700,GO:0006355	'27.3.14'	'RNA.regulation of transcription.CCAAT box binding factor family, HAP2'
556	GRMZM2G478501_T01	-3.03008	0.001503	GRMZM2G478501	GRMZM2G478501_T01	GRMZM2G478501_P01	grmzm2g478501_t01|pacid:20830202	weakly similar to ( 149) AT2G13570 | Symbols: NF-YB7 | NF-YB7 (NUCLEAR FACTOR Y, SUBUNIT B7); transcription factor | chr2:5655842-5656489 REVERSEweakly similar to ( 157) NFYB4_ORYSA Nuclear transcription factor Y subunit B-4 (OsNF-YB-4) (Transcriptional activator HAP3C) - Oryza sativa (Rice)weakly similar to ( 158) loc_os01g61810 12001.m12304 protein nuclear transcription factor Y subunit B-2, pu…	AT4G14540.1	NF-YB3	nuclear factor Y, subunit B3	LOC_Os05g49780.1	histone-like transcription factor and archaeal histone, putative, expressed	GO:0043565,GO:0005622	'27.3.15'	'RNA.regulation of transcription.CCAAT box binding factor family, HAP3'
557	GRMZM2G303465_T02	-2.66657	0.008045	GRMZM2G303465	GRMZM2G303465_T02	GRMZM2G303465_P02	grmzm2g303465_t02|pacid:20828258	weakly similar to ( 173) AT2G37060 | Symbols: NF-YB8 | NF-YB8 (NUCLEAR FACTOR Y, SUBUNIT B8); transcription factor | chr2:15576336-15577660 FORWARDweakly similar to ( 179) NFYB2_ORYSA Nuclear transcription factor Y subunit B-2 (OsNF-YB-2) (Transcriptional activator HAP3A) - Oryza sativa (Rice)weakly similar to ( 177) loc_os01g61810 12001.m12304 protein nuclear transcription factor Y subunit B-2, …	AT2G38880.8	ATHAP3,ATNF-YB1,HAP3,HAP3A,NF-YB1	nuclear factor Y, subunit B1	LOC_Os01g61810.1	histone-like transcription factor and archaeal histone, putative, expressed	GO:0043565,GO:0005622	'27.3.15'	'RNA.regulation of transcription.CCAAT box binding factor family, HAP3'
558	GRMZM2G060170_T02	2.12745	0.039143	GRMZM2G060170	GRMZM2G060170_T02	GRMZM2G060170_P02	grmzm2g060170_t02|pacid:20820711	weakly similar to ( 191) loc_os05g43380 12005.m27907 protein CXC domain containing TSO1-like protein 1, putative, expressed no original description	0	0	0	LOC_Os05g43380.1	tesmin/TSO1-like CXC domain containing protein, expressed	0	'27.3.17'	'RNA.regulation of transcription.CPP(Zn),CPP1-related transcription factor family'
559	GRMZM2G148506_T02	-3.57532	0.005206	GRMZM2G148506	GRMZM2G148506_T02	GRMZM2G148506_P02	grmzm2g148506_t02|pacid:20872399	no original description	AT3G48160.2	DEL1,E2FE,E2L3	DP-E2F-like 1	LOC_Os02g50630.1	E2F family transcription factor protein, putative, expressed	GO:0003700,GO:0006355,GO:0005667	'27.3.18'	'RNA.regulation of transcription.E2F/DP transcription factor family'
560	GRMZM2G100709_T01	-2.68229	0.014236	GRMZM2G100709	GRMZM2G100709_T01	GRMZM2G100709_P01	grmzm2g100709_t01|pacid:20823919	very weakly similar to (92.4) AT2G02060 | Symbols: | transcription factor | chr2:495691-497609 FORWARDweakly similar to ( 171) loc_os06g45890 12006.m09117 protein myb-like DNA-binding domain, SHAQKYF class family protein, expressed no original description	AT2G40260.1	0	Homeodomain-like superfamily protein	LOC_Os06g45890.1	MYB family transcription factor, putative, expressed	GO:0003682	'27.3.20'	'RNA.regulation of transcription.G2-like transcription factor family, GARP'
561	GRMZM2G069525_T01	-2.24619	0.011459	GRMZM2G069525	GRMZM2G069525_T01	GRMZM2G069525_P01	grmzm2g069525_t01|pacid:20843899	very weakly similar to ( 100) AT2G02060 | Symbols: | transcription factor | chr2:495691-497609 FORWARDmoderately similar to ( 209) loc_os04g47890 12004.m09729 protein myb-like DNA-binding domain, SHAQKYF class family protein, expressed no original description	AT2G02060.1	0	Homeodomain-like superfamily protein	LOC_Os04g47890.1	MYB family transcription factor, putative, expressed	GO:0003682	'27.3.20'	'RNA.regulation of transcription.G2-like transcription factor family, GARP'
562	GRMZM2G064197_T02	2.00276	0.037864	GRMZM2G064197	GRMZM2G064197_T02	GRMZM2G064197_P02	grmzm2g064197_t02|pacid:20834521	weakly similar to ( 132) AT3G24120 | Symbols: | myb family transcription factor | chr3:8705925-8708148 REVERSEweakly similar to ( 162) loc_os09g12750 12009.m04538 protein myb family transcription factor-related protein, putative, expressed no original description	AT3G24120.2	0	Homeodomain-like superfamily protein	LOC_Os09g12750.1	Myb-like DNA-binding domain containing protein, putative, expressed	GO:0003682	'27.3.20'	'RNA.regulation of transcription.G2-like transcription factor family, GARP'
563	GRMZM2G342217_T01	-2.86795	0.002067	GRMZM2G342217	GRMZM2G342217_T01	GRMZM2G342217_P01	grmzm2g342217_t01|pacid:20860935	moderately similar to ( 301) AT1G66350 | Symbols: RGL1, RGL | RGL1 (RGA-LIKE 1); transcription factor | chr1:24748327-24749862 FORWARDmoderately similar to ( 302) GAI1_VITVI DELLA protein GAI1 (Gibberellic acid-insensitive mutant protein 1) (VvGAI1) - Vitis vinifera (Grape)highly similar to ( 836) loc_os11g31100 12011.m07015 protein SCARECROW, putativeGRAS no original description	AT1G66350.1	RGL,RGL1	RGA-like 1	LOC_Os11g31100.1	gibberellin response modulator protein, putative, expressed	0	'27.3.21'	'RNA.regulation of transcription.GRAS transcription factor family'
564	GRMZM2G114680_T01	2.17479	0.008559	GRMZM2G114680	GRMZM2G114680_T01	GRMZM2G114680_P01	grmzm2g114680_t01|pacid:20838093	moderately similar to ( 216) AT1G55580 | Symbols: LAS, SCL18 | LAS (Lateral Suppressor); transcription factor | chr1:20764106-20765443 FORWARDmoderately similar to ( 421) MOC_ORYSA Protein MONOCULM 1 - Oryza sativa (Rice)moderately similar to ( 437) loc_os06g40780 12006.m08613 protein protein MONOCULM 1, putative, expressedGRAS no original description	AT1G55580.1	LAS,SCL18	GRAS family transcription factor	LOC_Os06g40780.1	MONOCULM 1, putative, expressed	0	'27.3.21'	'RNA.regulation of transcription.GRAS transcription factor family'
565	GRMZM2G418899_T01	2.34182	0.001931	GRMZM2G418899	GRMZM2G418899_T01	GRMZM2G418899_P01	grmzm2g418899_t01|pacid:20833585	weakly similar to ( 197) AT4G00150 | Symbols: | scarecrow-like transcription factor 6 (SCL6) | chr4:57429-59105 REVERSEmoderately similar to ( 435) loc_os04g46860 12004.m09634 protein scarecrow-like 6, putative, expressedGRAS no original description	AT4G00150.1	ATHAM3,HAM3	GRAS family transcription factor	LOC_Os04g46860.1	scarecrow, putative, expressed	0	'27.3.21'	'RNA.regulation of transcription.GRAS transcription factor family'
566	GRMZM2G109869_T02	2.45576	0.002782	GRMZM2G109869	GRMZM2G109869_T02	GRMZM2G109869_P02	grmzm2g109869_t02|pacid:20845163	weakly similar to ( 138) loc_os04g49110 12004.m09846 protein chitin-inducible gibberellin-responsive protein 2, putative, expressed no original description	AT5G52510.1	SCL8	SCARECROW-like 8	LOC_Os04g49110.1	GRAS family transcription factor domain containing protein, expressed	0	'27.3.21'	'RNA.regulation of transcription.GRAS transcription factor family'
567	GRMZM2G386362_T01	2.4824	0.016978	GRMZM2G386362	GRMZM2G386362_T01	GRMZM2G386362_P01	grmzm2g386362_t01|pacid:20843143	weakly similar to ( 166) loc_os10g40390 12010.m06807 protein scarecrow-like 6, putative no original description	AT4G00150.1	ATHAM3,HAM3	GRAS family transcription factor	LOC_Os10g40390.1	scarecrow, putative, expressed	0	'27.3.21'	'RNA.regulation of transcription.GRAS transcription factor family'
568	GRMZM2G110067_T01	3.05853	0.001874	GRMZM2G110067	GRMZM2G110067_T01	GRMZM2G110067_P01	grmzm2g110067_t01|pacid:20871531	moderately similar to ( 222) AT3G13840 | Symbols: | scarecrow transcription factor family protein | chr3:4555305-4556837 REVERSEmoderately similar to ( 246) NSP1_MEDTR Nodulation signaling pathway 1 protein - Medicago truncatula (Barrel medic)moderately similar to ( 355) loc_os03g29480 12003.m08221 protein nodulation signaling pathway 1 protein, putative, expressedGRAS no original description	AT3G13840.1	0	GRAS family transcription factor	LOC_Os03g29480.1	nodulation-signaling pathway 1 protein, putative, expressed	0	'27.3.21'	'RNA.regulation of transcription.GRAS transcription factor family'
569	GRMZM2G123644_T01	-4.22038	0.002078	GRMZM2G123644	GRMZM2G123644_T01	GRMZM2G123644_P01	grmzm2g123644_t01|pacid:20874339	moderately similar to ( 280) AT1G68580 | Symbols: | agenet domain-containing protein / bromo-adjacent homology (BAH) domain-containing protein | chr1:25752869-25755631 FORWARDmoderately similar to ( 474) loc_os08g33420 12008.m07332 protein agenet domain containing protein, expressedBAH_plant_1 no original description	AT1G68580.2	0	agenet domain-containing protein / bromo-adjacent homology (BAH) domain-containing protein	LOC_Os08g33420.1	agenet domain containing protein, expressed	GO:0003682,GO:0008289	'27.3.22'	'RNA.regulation of transcription.HB,Homeobox transcription factor family'
570	GRMZM2G336718_T01	-3.19732	0.002383	GRMZM2G336718	GRMZM2G336718_T01	GRMZM2G336718_P01	grmzm2g336718_t01|pacid:20875481	moderately similar to ( 267) AT1G68580 | Symbols: | agenet domain-containing protein / bromo-adjacent homology (BAH) domain-containing protein | chr1:25752869-25755631 FORWARDmoderately similar to ( 465) loc_os08g33420 12008.m07332 protein agenet domain containing protein, expressedBAH_plant_1 no original description	AT1G68580.2	0	agenet domain-containing protein / bromo-adjacent homology (BAH) domain-containing protein	LOC_Os08g33420.1	agenet domain containing protein, expressed	GO:0008289	'27.3.22'	'RNA.regulation of transcription.HB,Homeobox transcription factor family'
571	GRMZM2G409881_T02	-3.02439	0.013961	GRMZM2G409881	GRMZM2G409881_T02	GRMZM2G409881_P02	grmzm2g409881_t02|pacid:20823160	weakly similar to ( 120) AT2G33880 | Symbols: WOX9, HB-3, STIP | HB-3; transcription factor | chr2:14341639-14343597 REVERSEweakly similar to ( 139) loc_os05g48990 12005.m08970 protein homeobox domain containing protein, expressed no original description	AT2G33880.1	HB-3,STIP,WOX9	homeobox-3	LOC_Os05g48990.1	homeobox domain containing protein, expressed	GO:0003700,GO:0043565,GO:0006355	'27.3.22'	'RNA.regulation of transcription.HB,Homeobox transcription factor family'
572	GRMZM2G307400_T01	-2.88462	0.002485	GRMZM2G307400	GRMZM2G307400_T01	GRMZM2G307400_P01	grmzm2g307400_t01|pacid:20876551	weakly similar to ( 115) AT4G37790 | Symbols: HAT22 | HAT22; transcription factor | chr4:17768241-17769272 FORWARDweakly similar to ( 130) loc_os06g48290 12006.m09355 protein homeobox-leucine zipper protein HAT22, putative no original description	AT4G16780.1	ATHB-2,ATHB2,HAT4,HB-2	homeobox protein 2	LOC_Os06g48290.1	homeobox associated leucine zipper, putative, expressed	GO:0003700,GO:0043565,GO:0006355,GO:0003677,GO:0005634	'27.3.22'	'RNA.regulation of transcription.HB,Homeobox transcription factor family'
573	GRMZM2G366130_T01	-2.61322	0.002146	GRMZM2G366130	GRMZM2G366130_T01	GRMZM2G366130_P01	grmzm2g366130_t01|pacid:20846130	weakly similar to ( 144) AT4G37790 | Symbols: HAT22 | HAT22; transcription factor | chr4:17768241-17769272 FORWARDweakly similar to ( 160) loc_os08g36220 12008.m07611 protein homeobox-leucine zipper protein HAT14, putative, expressed no original description	AT5G06710.1	HAT14	homeobox from Arabidopsis thaliana	LOC_Os09g27450.1	homeobox associated leucine zipper, putative, expressed	GO:0003700,GO:0043565,GO:0006355,GO:0003677,GO:0005634	'27.3.22'	'RNA.regulation of transcription.HB,Homeobox transcription factor family'
574	AC233899_1_FGT004	-2.53713	0.045351	AC233899.1_FG004	AC233899.1_FGT004	AC233899.1_FGP004	ac233899.1_fgt004|pacid:20837259	very weakly similar to (87.8) AT5G15150 | Symbols: ATHB-3, HAT7, ATHB3 | ATHB-3 (ARABIDOPSIS THALIANA HOMEOBOX 3); DNA binding / sequence-specific DNA binding / transcription factor | chr5:4913951-4915609 REVERSEvery weakly similar to (97.8) loc_os03g08960 12003.m06402 protein homeodomain-leucine zipper transcription factor TaHDZipI-1, putative, expressed no original description	AT5G65310.1	ATHB-5,ATHB5,HB5	homeobox protein 5	LOC_Os03g08960.1	homeobox associated leucine zipper, putative, expressed	GO:0003700,GO:0043565,GO:0006355	'27.3.22'	'RNA.regulation of transcription.HB,Homeobox transcription factor family'
575	GRMZM2G379189_T01	-2.46307	0.018305	GRMZM2G379189	GRMZM2G379189_T01	GRMZM2G379189_P01	grmzm2g379189_t01|pacid:20828921	weakly similar to ( 109) AT2G16400 | Symbols: BLH7 | BLH7 (bell1-like homeodomain 7); DNA binding / transcription factor | chr2:7101490-7103200 REVERSEweakly similar to ( 142) loc_os12g43950 12012.m073725 protein BEL1-related homeotic protein 30, putative, expressedPOX POX no original description	AT2G16400.1	BLH7	BEL1-like homeodomain 7	LOC_Os12g43950.1	homeobox domain containing protein, expressed	0	'27.3.22'	'RNA.regulation of transcription.HB,Homeobox transcription factor family'
576	GRMZM2G409881_T01	-2.39345	0.015955	GRMZM2G409881	GRMZM2G409881_T01	GRMZM2G409881_P01	grmzm2g409881_t01|pacid:20823159	weakly similar to ( 120) AT2G33880 | Symbols: WOX9, HB-3, STIP | HB-3; transcription factor | chr2:14341639-14343597 REVERSEweakly similar to ( 139) loc_os05g48990 12005.m08970 protein homeobox domain containing protein, expressed no original description	AT2G33880.1	HB-3,STIP,WOX9	homeobox-3	LOC_Os05g48990.1	homeobox domain containing protein, expressed	GO:0003700,GO:0043565,GO:0006355	'27.3.22'	'RNA.regulation of transcription.HB,Homeobox transcription factor family'
577	GRMZM2G142962_T01	-2.14707	0.013978	GRMZM2G142962	GRMZM2G142962_T01	GRMZM2G142962_P01	grmzm2g142962_t01|pacid:20867681	weakly similar to ( 101) AT2G44910 | Symbols: ATHB4, ATHB-4 | ATHB4 (ARABIDOPSIS THALIANA HOMEOBOX-LEUCINE ZIPPER PROTEIN 4); DNA binding / transcription factor | chr2:18517887-18519525 REVERSEweakly similar to ( 176) loc_os08g36220 12008.m07611 protein homeobox-leucine zipper protein HAT14, putative, expressed no original description	AT5G06710.1	HAT14	homeobox from Arabidopsis thaliana	LOC_Os08g36220.1	homeobox associated leucine zipper, putative, expressed	GO:0003700,GO:0043565,GO:0006355	'27.3.22'	'RNA.regulation of transcription.HB,Homeobox transcription factor family'
578	GRMZM2G044752_T01	-2.0144	0.028502	GRMZM2G044752	GRMZM2G044752_T01	GRMZM2G044752_P01	grmzm2g044752_t01|pacid:20841681	moderately similar to ( 204) AT3G60390 | Symbols: HAT3 | HAT3 (HOMEOBOX-LEUCINE ZIPPER PROTEIN 3); transcription factor | chr3:22320788-22322370 REVERSEmoderately similar to ( 259) loc_os04g46350 12004.m09585 protein homeobox-leucine zipper protein ATHB-4, putative, expressed no original description	AT3G60390.1	HAT3	homeobox-leucine zipper protein 3	LOC_Os04g46350.1	homeobox associated leucine zipper, putative, expressed	GO:0003700,GO:0043565,GO:0006355,GO:0003677,GO:0005634	'27.3.22'	'RNA.regulation of transcription.HB,Homeobox transcription factor family'
579	GRMZM2G041127_T02	2.04355	0.030841	GRMZM2G041127	GRMZM2G041127_T02	GRMZM2G041127_P02	grmzm2g041127_t02|pacid:20846824	weakly similar to ( 139) AT4G40060 | Symbols: ATHB16, ATHB-16 | ATHB16 (ARABIDOPSIS THALIANA HOMEOBOX PROTEIN 16); sequence-specific DNA binding / transcription activator/ transcription factor | chr4:18571682-18572774 REVERSEweakly similar to ( 174) loc_os09g29460 12009.m06097 protein homeobox-leucine zipper protein ATHB-6, putative, expressed no original description	AT2G22430.1	ATHB6,HB6	homeobox protein 6	LOC_Os09g29460.1	homeobox associated leucine zipper, putative, expressed	GO:0003700,GO:0043565,GO:0006355,GO:0003677,GO:0005634	'27.3.22'	'RNA.regulation of transcription.HB,Homeobox transcription factor family'
580	GRMZM2G004641_T05	2.0917	0.038763	GRMZM2G004641	GRMZM2G004641_T05	GRMZM2G004641_P05	grmzm2g004641_t05|pacid:20870900	moderately similar to ( 201) AT2G16400 | Symbols: BLH7 | BLH7 (bell1-like homeodomain 7); DNA binding / transcription factor | chr2:7101490-7103200 REVERSEmoderately similar to ( 376) loc_os03g06930 12003.m06210 protein DNA binding protein, putative, expressedPOX POX no original description	AT2G16400.1	BLH7	BEL1-like homeodomain 7	LOC_Os03g06930.1	homeodomain protein, putative, expressed	0	'27.3.22'	'RNA.regulation of transcription.HB,Homeobox transcription factor family'
581	GRMZM2G327059_T02	2.94034	0.011124	GRMZM2G327059	GRMZM2G327059_T02	GRMZM2G327059_P02	grmzm2g327059_t02|pacid:20865230	moderately similar to ( 253) AT5G41410 | Symbols: BEL1 | BEL1 (BELL 1); DNA binding / protein binding / transcription factor | chr5:16580424-16583770 FORWARDmoderately similar to ( 442) loc_os03g03260 12003.m34702 protein BEL1-related homeotic protein 14, putative, expressedPOX POX no original description	AT5G41410.1	BEL1	POX (plant homeobox) family protein	LOC_Os03g03260.1	homeobox domain containing protein, expressed	GO:0003700,GO:0043565,GO:0006355	'27.3.22'	'RNA.regulation of transcription.HB,Homeobox transcription factor family'
582	GRMZM2G327059_T01	3.06727	0.014998	GRMZM2G327059	GRMZM2G327059_T01	GRMZM2G327059_P01	grmzm2g327059_t01|pacid:20865232	weakly similar to ( 190) AT5G41410 | Symbols: BEL1 | BEL1 (BELL 1); DNA binding / protein binding / transcription factor | chr5:16580424-16583770 FORWARDmoderately similar to ( 268) loc_os03g03260 12003.m34702 protein BEL1-related homeotic protein 14, putative, expressed no original description	AT5G41410.1	BEL1	POX (plant homeobox) family protein	LOC_Os03g03260.1	homeobox domain containing protein, expressed	GO:0003700,GO:0043565,GO:0006355	'27.3.22'	'RNA.regulation of transcription.HB,Homeobox transcription factor family'
583	GRMZM2G106276_T01	3.43202	0.010487	GRMZM2G106276	GRMZM2G106276_T01	GRMZM2G106276_P01	grmzm2g106276_t01|pacid:20840820	weakly similar to ( 141) AT5G06710 | Symbols: HAT14 | HAT14 (HOMEOBOX FROM ARABIDOPSIS THALIANA); DNA binding / transcription factor | chr5:2069093-2070284 REVERSEweakly similar to ( 159) loc_os06g04850 12006.m05214 protein homeobox-leucine zipper protein ATHB-4, putative, expressed no original description	AT5G06710.1	HAT14	homeobox from Arabidopsis thaliana	LOC_Os06g04850.1	homeobox associated leucine zipper, putative, expressed	GO:0003700,GO:0043565,GO:0006355,GO:0003677,GO:0005634	'27.3.22'	'RNA.regulation of transcription.HB,Homeobox transcription factor family'
584	GRMZM2G004641_T06	3.98168	0.00457	GRMZM2G004641	GRMZM2G004641_T06	GRMZM2G004641_P06	grmzm2g004641_t06|pacid:20870899	moderately similar to ( 240) AT2G16400 | Symbols: BLH7 | BLH7 (bell1-like homeodomain 7); DNA binding / transcription factor | chr2:7101490-7103200 REVERSEmoderately similar to ( 416) loc_os03g06930 12003.m06210 protein DNA binding protein, putative, expressedPOX POX no original description	AT2G16400.1	BLH7	BEL1-like homeodomain 7	LOC_Os03g06930.1	homeodomain protein, putative, expressed	0	'27.3.22'	'RNA.regulation of transcription.HB,Homeobox transcription factor family'
585	GRMZM5G832409_T01	4.20531	0.00279	GRMZM5G832409	GRMZM5G832409_T01	GRMZM5G832409_P01	grmzm5g832409_t01|pacid:20823954	moderately similar to ( 229) AT1G23380 | Symbols: KNAT6, KNAT6L, KNAT6S | KNAT6; DNA binding / transcription activator/ transcription factor | chr1:8297499-8302492 REVERSEmoderately similar to ( 211) HSBH1_SOYBN Homeobox protein SBH1 - Glycine max (Soybean)moderately similar to ( 360) loc_os01g19694 12001.m08506 protein homeobox protein OSH1, putative, expressedKNOX2 no original description	AT1G23380.1	KNAT6,KNAT6L,KNAT6S	KNOTTED1-like homeobox gene 6	LOC_Os01g19694.1	Homeobox domain containing protein, expressed	GO:0003700,GO:0043565,GO:0006355,GO:0003677,GO:0005634	'27.3.22'	'RNA.regulation of transcription.HB,Homeobox transcription factor family'
586	GRMZM2G125969_T01	-3.24927	0.002627	GRMZM2G125969	GRMZM2G125969_T01	GRMZM2G125969_P01	grmzm2g125969_t01|pacid:20836164	moderately similar to ( 283) AT3G22830 | Symbols: AT-HSFA6B, HSFA6B | AT-HSFA6B; DNA binding / transcription factor | chr3:8078981-8080895 FORWARDmoderately similar to ( 493) loc_os07g08140 12007.m05271 protein heat shock factor protein HSF30, putative, expressedHSF_DNA-bind HSF HSF1 no original description	AT3G22830.1	AT-HSFA6B,HSFA6B	heat shock transcription factor A6B	LOC_Os07g08140.1	heat stress transcription factor, putative, expressed	GO:0003700,GO:0043565,GO:0006355,GO:0005634	'27.3.23'	'RNA.regulation of transcription.HSF,Heat-shock transcription factor family'
587	GRMZM2G025685_T02	2.04946	0.019189	GRMZM2G025685	GRMZM2G025685_T02	GRMZM2G025685_P02	grmzm2g025685_t02|pacid:20832564	weakly similar to ( 132) AT1G46264 | Symbols: AT-HSFB4, HSFB4 | AT-HSFB4; DNA binding / transcription factor | chr1:17224904-17226183 FORWARDweakly similar to ( 173) loc_os07g44690 12007.m08690 protein AT-HSFB4, putative, expressedHSF_DNA-bind HSF HSF1 no original description	AT1G46264.1	AT-HSFB4,HSFB4,SCZ	heat shock transcription factor B4	LOC_Os07g44690.1	HSF-type DNA-binding domain containing protein, expressed	GO:0003700,GO:0043565,GO:0006355,GO:0005634	'27.3.23'	'RNA.regulation of transcription.HSF,Heat-shock transcription factor family'
588	GRMZM2G171365_T03	-2.78162	0.002572	GRMZM2G171365	GRMZM2G171365_T03	GRMZM2G171365_P03	grmzm2g171365_t03|pacid:20838414	weakly similar to ( 179) AT2G45660 | Symbols: AGL20, SOC1 | AGL20 (AGAMOUS-LIKE 20); transcription factor | chr2:18807799-18810193 REVERSEmoderately similar to ( 246) MAD50_ORYSA MADS-box transcription factor 50 (OsMADS50) (Protein SUPPRESSOR OF CONSTANS OVEREXPRESSION 1-like) (OsSOC1) (Protein AGAMOUS-like 20) (RMADS208) - Oryza sativa (Rice)moderately similar to ( 211) loc_os10g39130 12010.m219…	AT2G45660.1	AGL20,ATSOC1,SOC1	AGAMOUS-like 20	LOC_Os10g39130.1	OsMADS56 - MADS-box family gene with MIKCc type-box, expressed	GO:0003677,GO:0046983,GO:0003700,GO:0006355,GO:0005634	'27.3.24'	'RNA.regulation of transcription.MADS box transcription factor family'
589	GRMZM2G320549_T02	-2.65788	0.002141	GRMZM2G320549	GRMZM2G320549_T02	GRMZM2G320549_P02	grmzm2g320549_t02|pacid:20828954	very weakly similar to (97.8) AT2G45650 | Symbols: AGL6 | AGL6 (AGAMOUS-LIKE 6); DNA binding / transcription factor | chr2:18804453-18806291 FORWARDvery weakly similar to (96.3) MADS8_ORYSA MADS-box transcription factor 8 (OsMADS8) (MADS-box protein 24) (OsMADS24) - Oryza sativa (Rice)weakly similar to ( 121) loc_os01g69850 12001.m13035 protein MADS-box transcription factor 8, putative, expressed…	AT4G22950.1	AGL19,GL19	AGAMOUS-like 19	LOC_Os01g69850.1	OsMADS65 - MADS-box family gene with MIKC* type-box, expressed	GO:0003677,GO:0046983	'27.3.24'	'RNA.regulation of transcription.MADS box transcription factor family'
590	GRMZM2G128953_T01	-2.63135	0.049267	GRMZM2G128953	GRMZM2G128953_T01	GRMZM2G128953_P01	grmzm2g128953_t01|pacid:20838210	weakly similar to ( 124) AT5G23260 | Symbols: TT16, ABS | TT16 (TRANSPARENT TESTA16); transcription factor | chr5:7836442-7838340 FORWARDmoderately similar to ( 258) MAD31_ORYSA MADS-box transcription factor 31 (OsMADS31) - Oryza sativa (Rice)moderately similar to ( 258) loc_os04g52410 12004.m10135 protein MADS-box transcription factor 31, putative, expressedMADS_MEF2_like MADS MADS MADS_SRF_like…	AT3G57230.1	AGL16	AGAMOUS-like 16	LOC_Os04g52410.2	OsMADS31 - MADS-box family gene with MIKCc type-box, expressed	GO:0003677,GO:0046983,GO:0003700,GO:0006355,GO:0005634	'27.3.24'	'RNA.regulation of transcription.MADS box transcription factor family'
591	AC212823_4_FGT003	-2.57413	0.016643	AC212823.4_FG003	AC212823.4_FGT003	AC212823.4_FGP003	ac212823.4_fgt003|pacid:20878265	very weakly similar to (88.2) AT2G14210 | Symbols: ANR1, AGL44 | AGL44 (AGAMOUS-LIKE 44); DNA binding / transcription factor | chr2:6018841-6023585 FORWARDvery weakly similar to (94.4) MAD27_ORYSA MADS-box transcription factor 27 (OsMADS27) (RMADS218) - Oryza sativa (Rice)very weakly similar to (95.5) loc_os04g38770 12004.m08866 protein MADS-box transcription factor 27, putative, expressedMADS_ME…	AT2G14210.1	AGL44,ANR1	AGAMOUS-like 44	LOC_Os02g49840.1	OsMADS57 - MADS-box family gene with MIKCc type-box, expressed	GO:0004672,GO:0005524,GO:0006468,GO:0003677,GO:0046983,GO:0004420,GO:0050662,GO:0015936,GO:0055114	'27.3.24'	'RNA.regulation of transcription.MADS box transcription factor family'
592	GRMZM2G032339_T03	-2.55121	0.023152	GRMZM2G032339	GRMZM2G032339_T03	GRMZM2G032339_P03	grmzm2g032339_t03|pacid:20863248	moderately similar to ( 207) AT1G69120 | Symbols: AP1, AGL7 | AP1 (APETALA1); DNA binding / protein binding / protein heterodimerization/ transcription activator/ transcription factor | chr1:25982576-25986102 REVERSEmoderately similar to ( 257) MAD14_ORYSA MADS-box transcription factor 14 (OsMADS14) (Protein APETALA1-like B) (Protein AGAMOUS-like 10) (FDRMADS6) (RMADS211) - Oryza sativa (Rice)mod…	AT1G69120.1	AGL7,AP1	K-box region and MADS-box transcription factor family protein	LOC_Os03g54160.2	OsMADS14 - MADS-box family gene with MIKCc type-box, expressed	GO:0003677,GO:0046983,GO:0003700,GO:0006355,GO:0005634	'27.3.24'	'RNA.regulation of transcription.MADS box transcription factor family'
593	GRMZM2G457467_T01	-2.40713	0.004525	GRMZM2G457467	GRMZM2G457467_T01	GRMZM2G457467_P01	grmzm2g457467_t01|pacid:20869080	very weakly similar to (91.3) AT3G49400 | Symbols: | transducin family protein / WD-40 repeat family protein | chr3:18319249-18324373 REVERSEmoderately similar to ( 332) loc_os01g50690 12001.m11250 protein expressed protein no original description	AT3G49400.1	0	Transducin/WD40 repeat-like superfamily protein	LOC_Os01g50690.1	WD domain, G-beta repeat domain containing protein, expressed	GO:0005515	'27.3.24'	'RNA.regulation of transcription.MADS box transcription factor family'
594	GRMZM2G129034_T02	-2.14802	0.007125	GRMZM2G129034	GRMZM2G129034_T02	GRMZM2G129034_P02	grmzm2g129034_t02|pacid:20844376	weakly similar to ( 195) AT1G24260 | Symbols: SEP3, AGL9 | SEP3 (SEPALLATA3); DNA binding / protein binding / transcription factor | chr1:8593790-8595862 REVERSEmoderately similar to ( 245) MADS8_ORYSA MADS-box transcription factor 8 (OsMADS8) (MADS-box protein 24) (OsMADS24) - Oryza sativa (Rice)moderately similar to ( 245) loc_os09g32948 12009.m06382 protein MADS-box transcription factor 8, put…	AT1G24260.1	AGL9,SEP3	K-box region and MADS-box transcription factor family protein	LOC_Os09g32948.1	OsMADS8 - MADS-box family gene with MIKCc type-box, expressed	GO:0003677,GO:0046983,GO:0003700,GO:0006355,GO:0005634	'27.3.24'	'RNA.regulation of transcription.MADS box transcription factor family'
595	GRMZM2G161666_T01	-2.12192	0.023917	GRMZM2G161666	GRMZM2G161666_T01	GRMZM2G161666_P01	grmzm2g161666_t01|pacid:20822553	very weakly similar to (95.9) AT1G26310 | Symbols: CAL, CAL1, agl10 | CAL (CAULIFLOWER); DNA binding / transcription factor | chr1:9100330-9103510 REVERSEweakly similar to ( 126) MAD30_ORYSA MADS-box transcription factor 30 (OsMADS30) - Oryza sativa (Rice)weakly similar to ( 126) loc_os06g45650 12006.m09093 protein MADS-box transcription factor 30, putative, expressedMADS_MEF2_like MADS MADS MADS…	AT1G26310.1	AGL10,CAL,CAL1	K-box region and MADS-box transcription factor family protein	LOC_Os06g45650.1	OsMADS30 - MADS-box family gene with MIKCc type-box, expressed	GO:0003677,GO:0046983,GO:0003700,GO:0006355,GO:0005634	'27.3.24'	'RNA.regulation of transcription.MADS box transcription factor family'
596	GRMZM5G853066_T01	2.0818	0.00918	GRMZM5G853066	GRMZM5G853066_T01	GRMZM5G853066_P01	grmzm5g853066_t01|pacid:20876110	weakly similar to ( 130) AT5G48670 | Symbols: FEM111, AGL80 | AGL80 (AGAMOUS-LIKE 80); DNA binding / transcription factor | chr5:19738825-19739790 REVERSEweakly similar to ( 197) loc_os01g18440 12001.m08384 protein MADS-box transcription factor PHERES2, putativeMADS_SRF_like MADS MADS no original description	AT5G48670.1	AGL80,FEM111	AGAMOUS-like 80	LOC_Os03g38610.1	OsMADS87 - MADS-box family gene with M-gamma type-box, expressed	GO:0003677,GO:0046983	'27.3.24'	'RNA.regulation of transcription.MADS box transcription factor family'
597	GRMZM2G431156_T01	-5.08784	0.006158	GRMZM2G431156	GRMZM2G431156_T01	GRMZM2G431156_P01	grmzm2g431156_t01|pacid:20853519	moderately similar to ( 246) AT4G38620 | Symbols: ATMYB4, MYB4 | MYB4; DNA binding / transcription factor | chr4:18053866-18054876 FORWARDmoderately similar to ( 235) MYB38_MAIZE Myb-related protein Zm38 - Zea mays (Maize)moderately similar to ( 253) loc_os11g07890 12011.m04985 protein transposon protein, putative, CACTA, En/Spm sub-classREB1 no original description	AT4G09460.1	AtMYB6,MYB6	myb domain protein 6	LOC_Os05g35500.1	MYB family transcription factor, putative, expressed	GO:0003682	'27.3.25'	'RNA.regulation of transcription.MYB domain transcription factor family'
598	GRMZM2G176327_T01	-3.86046	0.003019	GRMZM2G176327	GRMZM2G176327_T01	GRMZM2G176327_P01	grmzm2g176327_t01|pacid:20843814	moderately similar to ( 231) AT1G48000 | Symbols: MYB112, AtMYB112 | MYB112 (myb domain protein 112); DNA binding / transcription factor | chr1:17704269-17706377 REVERSEweakly similar to ( 140) GAM1_ORYSA Transcription factor GAMYB (OsGAMyb) - Oryza sativa (Rice)moderately similar to ( 258) loc_os07g48870 12007.m09096 protein typical P-type R2R3 Myb protein, putative, expressed no original descri…	AT1G48000.1	AtMYB112,MYB112	myb domain protein 112	LOC_Os07g48870.1	MYB family transcription factor, putative, expressed	GO:0003682	'27.3.25'	'RNA.regulation of transcription.MYB domain transcription factor family'
599	GRMZM2G093647_T01	-3.29457	0.002472	GRMZM2G093647	GRMZM2G093647_T01	GRMZM2G093647_P01	grmzm2g093647_t01|pacid:20821265	weakly similar to ( 137) AT4G37260 | Symbols: MYB73, ATMYB73 | MYB73 (MYB DOMAIN PROTEIN 73); DNA binding / transcription factor | chr4:17540602-17541564 FORWARDvery weakly similar to (99.4) GAM1_ORYSA Transcription factor GAMYB (OsGAMyb) - Oryza sativa (Rice)weakly similar to ( 135) loc_os05g28320 12005.m07118 protein MYB family transcription factor, putative, expressedREB1 no original descripti…	AT4G37260.1	ATMYB73,MYB73	myb domain protein 73	LOC_Os05g28320.1	myb-like DNA-binding domain containing protein, putative, expressed	GO:0003682	'27.3.25'	'RNA.regulation of transcription.MYB domain transcription factor family'
600	GRMZM2G330475_T01	-2.69806	0.004141	GRMZM2G330475	GRMZM2G330475_T01	GRMZM2G330475_P01	grmzm2g330475_t01|pacid:20851400	moderately similar to ( 233) AT1G48000 | Symbols: MYB112, AtMYB112 | MYB112 (myb domain protein 112); DNA binding / transcription factor | chr1:17704269-17706377 REVERSEweakly similar to ( 154) GAM1_ORYSA Transcription factor GAMYB (OsGAMyb) - Oryza sativa (Rice)moderately similar to ( 242) loc_os07g48870 12007.m09096 protein typical P-type R2R3 Myb protein, putative, expressed no original descri…	AT1G48000.1	AtMYB112,MYB112	myb domain protein 112	LOC_Os03g20090.1	MYB family transcription factor, putative, expressed	GO:0003682	'27.3.25'	'RNA.regulation of transcription.MYB domain transcription factor family'
601	GRMZM2G051256_T02	-2.18037	0.030764	GRMZM2G051256	GRMZM2G051256_T02	GRMZM2G051256_P02	grmzm2g051256_t02|pacid:20830303	weakly similar to ( 159) AT5G49330 | Symbols: AtMYB111 | AtMYB111 (myb domain protein 111); DNA binding / transcription factor | chr5:19999147-20001293 REVERSEweakly similar to ( 157) MYBP_MAIZE Myb-related protein P - Zea mays (Maize)weakly similar to ( 164) loc_os01g19970 12001.m08532 protein myb-like transcription factor, putative, expressed no original description	AT2G47460.1	ATMYB12,MYB12,PFG1	myb domain protein 12	LOC_Os03g19120.1	MYB family transcription factor, putative, expressed	GO:0003682	'27.3.25'	'RNA.regulation of transcription.MYB domain transcription factor family'
602	GRMZM2G177760_T01	-2.12646	0.009596	GRMZM2G177760	GRMZM2G177760_T01	GRMZM2G177760_P01	grmzm2g177760_t01|pacid:20849546	very weakly similar to (87.8) AT4G22680 | Symbols: MYB85, AtMYB85 | MYB85 (myb domain protein 85); DNA binding / transcription activator/ transcription factor | chr4:11922789-11924080 REVERSEvery weakly similar to (89.4) ODO1_PETHY ODORANT1 protein (MYB-like protein ODO1) - Petunia hybrida (Petunia)weakly similar to ( 146) loc_os09g36250 12009.m06574 protein odorant 1 protein, putative, expressed…	AT5G16600.1	AtMYB43,MYB43	myb domain protein 43	LOC_Os09g36250.1	MYB family transcription factor, putative, expressed	GO:0003682	'27.3.25'	'RNA.regulation of transcription.MYB domain transcription factor family'
603	GRMZM2G032655_T01	-2.06511	0.027442	GRMZM2G032655	GRMZM2G032655_T01	GRMZM2G032655_P01	grmzm2g032655_t01|pacid:20845318	moderately similar to ( 259) AT5G15310 | Symbols: ATMYB16, ATMIXTA | ATMYB16 (MYB DOMAIN PROTEIN 16); DNA binding / transcription factor | chr5:4974894-4976106 FORWARDmoderately similar to ( 203) ODO1_PETHY ODORANT1 protein (MYB-like protein ODO1) - Petunia hybrida (Petunia)moderately similar to ( 337) loc_os04g38740 12004.m08863 protein DNA binding protein, putative, expressedREB1 no original de…	AT3G01140.1	AtMYB106,MYB106,NOK	myb domain protein 106	LOC_Os04g38740.1	MYB family transcription factor, putative, expressed	GO:0003682	'27.3.25'	'RNA.regulation of transcription.MYB domain transcription factor family'
604	GRMZM2G077789_T01	2.32159	0.043816	GRMZM2G077789	GRMZM2G077789_T01	GRMZM2G077789_P01	grmzm2g077789_t01|pacid:20824899	moderately similar to ( 259) AT4G38620 | Symbols: ATMYB4, MYB4 | MYB4; DNA binding / transcription factor | chr4:18053866-18054876 FORWARDmoderately similar to ( 258) MYB38_MAIZE Myb-related protein Zm38 - Zea mays (Maize)moderately similar to ( 276) loc_os01g65370 12001.m12650 protein transcription repressor MYB4, putativeREB1 no original description	AT4G38620.1	ATMYB4,MYB4	myb domain protein 4	LOC_Os05g35500.1	MYB family transcription factor, putative, expressed	GO:0003682	'27.3.25'	'RNA.regulation of transcription.MYB domain transcription factor family'
605	GRMZM2G325907_T01	2.35183	0.004813	GRMZM2G325907	GRMZM2G325907_T01	GRMZM2G325907_P01	grmzm2g325907_t01|pacid:20872861	moderately similar to ( 253) AT1G63910 | Symbols: AtMYB103 | AtMYB103 (myb domain protein 103); DNA binding / transcription activator/ transcription factor | chr1:23719968-23721625 REVERSEweakly similar to ( 177) MYB3_HORVU Myb-related protein Hv33 - Hordeum vulgare (Barley)moderately similar to ( 259) loc_os08g05520 12008.m04695 protein myb-like DNA-binding domain containing protein, expressed n…	AT1G63910.1	AtMYB103,MYB103	myb domain protein 103	LOC_Os08g05520.1	myb-like DNA-binding domain containing protein, putative, expressed	GO:0003682	'27.3.25'	'RNA.regulation of transcription.MYB domain transcription factor family'
606	GRMZM2G143640_T01	-3.96669	0.00545	GRMZM2G143640	GRMZM2G143640_T01	GRMZM2G143640_P01	grmzm2g143640_t01|pacid:20853278	weakly similar to ( 141) AT5G58900 | Symbols: | myb family transcription factor | chr5:23783275-23784667 REVERSEweakly similar to ( 198) loc_os01g64360 12001.m12550 protein DNA binding protein, putative, expressed no original description	AT1G49010.1	0	Duplicated homeodomain-like superfamily protein	LOC_Os05g37060.1	MYB family transcription factor, putative, expressed	GO:0003682	'27.3.26'	'RNA.regulation of transcription.MYB-related transcription factor family'
607	GRMZM2G157306_T03	-2.59561	0.020131	GRMZM2G157306	GRMZM2G157306_T03	GRMZM2G157306_P03	grmzm2g157306_t03|pacid:20859864	weakly similar to ( 127) AT5G47390 | Symbols: | myb family transcription factor | chr5:19227001-19228546 FORWARDmoderately similar to ( 248) loc_os08g05510 12008.m26576 protein myb-like DNA-binding domain, SHAQKYF class family protein, expressed no original description	AT5G61620.1	0	myb-like transcription factor family protein	LOC_Os08g05510.1	MYB family transcription factor, putative, expressed	GO:0003682	'27.3.26'	'RNA.regulation of transcription.MYB-related transcription factor family'
608	GRMZM2G049695_T01	2.4744	0.009892	GRMZM2G049695	GRMZM2G049695_T01	GRMZM2G049695_P01	grmzm2g049695_t01|pacid:20853231	weakly similar to ( 146) AT5G56840 | Symbols: | DNA-binding family protein | chr5:22980789-22982152 FORWARDmoderately similar to ( 221) loc_os01g09640 12001.m07588 protein MCB2 protein, putative, expressed no original description	AT5G56840.1	0	myb-like transcription factor family protein	LOC_Os01g09640.1	Myb transcription factor, putative, expressed	GO:0003682	'27.3.26'	'RNA.regulation of transcription.MYB-related transcription factor family'
609	GRMZM2G173579_T04	-3.26998	0.002639	GRMZM2G173579	GRMZM2G173579_T04	GRMZM2G173579_P04	grmzm2g173579_t04|pacid:20840234	weakly similar to ( 112) loc_os09g26420 12009.m059982 protein ethylene response factor, putative, expressed no original description	AT5G22400.1	0	Rho GTPase activating protein with PAK-box/P21-Rho-binding domain	LOC_Os09g26420.1	AP2 domain containing protein, expressed	0	'27.3.3'	'RNA.regulation of transcription.AP2/EREBP, APETALA2/Ethylene-responsive element binding protein family'
610	GRMZM5G837876_T01	-3.25427	0.001557	GRMZM5G837876	GRMZM5G837876_T01	GRMZM5G837876_P01	grmzm5g837876_t01|pacid:20855622	very weakly similar to (80.5) loc_os09g39850 12009.m06922 protein transcription factor TSRF1, putative, expressedAP2 AP2 no original description	AT2G31230.1	ATERF15,ERF15	ethylene-responsive element binding factor 15	LOC_Os05g37640.1	expressed protein	GO:0003700,GO:0006355	'27.3.3'	'RNA.regulation of transcription.AP2/EREBP, APETALA2/Ethylene-responsive element binding protein family'
611	GRMZM2G060517_T01	-3.22196	0.002464	GRMZM2G060517	GRMZM2G060517_T01	GRMZM2G060517_P01	grmzm2g060517_t01|pacid:20834265	weakly similar to ( 105) AT5G43410 | Symbols: | ethylene-responsive factor, putative | chr5:17435010-17435405 REVERSEweakly similar to ( 102) ERF5_NICSY Ethylene-responsive transcription factor 5 (Ethylene-responsive element-binding factor 5 homolog) (EREBP-4) (NsERF4) - Nicotiana sylvestris (Wood tobacco)weakly similar to ( 141) loc_os09g39810 12009.m06918 protein pathogenesis-related genes tran…	AT5G43410.1	0	Integrase-type DNA-binding superfamily protein	LOC_Os09g39810.1	AP2 domain containing protein, expressed	GO:0003700,GO:0006355	'27.3.3'	'RNA.regulation of transcription.AP2/EREBP, APETALA2/Ethylene-responsive element binding protein family'
[truncated: 2,015 more rows]
